# Supplementary material for: Integrated Network Pharmacology and Lipidomics to Reveal the Inhibitory Effect of Qingfei Oral Liquid on Excessive Autophagy in RSV-Induced Lung Inflammation
Source: Front Pharmacol. 2021 Dec 1;12:777689. doi: 10.3389/fphar.2021.777689 (PMC8672039; doi:10.3389/fphar.2021.777689)
Supplement: Supplementary file 2 [file DataSheet4.xlsx]

## Sheet: PCA
	C1	C2	C3	C4	C5	C6	M1	M2	M3	M4	M5	M6	QF1	QF2	QF3	QF4	QF5	QF6
label	C	C	C	C	C	C	M	M	M	M	M	M	QF	QF	QF	QF	QF	QF
BMP 34:1|BMP 16:0_18:1	7234292	10697531	6165178	7433338	6632090	8316500	312489	317178	245999	230612	308048	196813	2853686	4959318	153630	135522	373442	248619
CAR 14:0	972561	1427819	974933	1109653	947848	1341841	407740	1103798	734765	797255	1342592	561097	631986	575751	685746	617473	648629	690397
CAR 16:0	7465345	9114466	8089885	7328731	6743719	10082848	6675303	15065741	10940686	10694165	18142548	6185095	5794932	5847056	7704522	6773074	5732649	6994962
CAR 16:1	1794968	1986692	721382	1504393	1143731	1267100	223773	620904	396816	648566	720322	235961	347617	364984	344771	282444	342359	369187
CAR 18:0	1831988	1910826	2844966	1742731	1747417	2640143	2133962	3298513	3552792	3014853	4175063	2701348	1785404	1908745	1929786	1922839	2464237	2604410
CAR 18:1	7023880	7393233	3086959	5292778	4998800	6995282	1757523	4035996	3406030	4121437	5755144	1830419	1995536	1959407	2375868	1601753	2198147	2649554
CAR 18:2	4989073	5365527	2125016	4440175	3445588	4094579	176047	497677	329383	717865	524554	216670	422278	338691	467681	332489	184701	456997
CAR 20:1	54529	50069	59291	45049	45396	70991	27304	130868	90021	121081	137919	80099	101289	110674	106017	104020	173373	164101
CAR 20:4	5897844	4221102	2366039	3217170	2415772	3049326	42467	42363	47079	308896	54133	20210	845399	609578	953725	637188	370095	501647
CAR 4:0	722915	753369	637596	698970	755601	757983	1135030	1057731	1062816	1038380	1103184	1023858	1102628	1133798	1139047	1074706	1365941	1043594
CAR 6:0	393048	404224	378270	388359	399140	375591	503195	462804	509492	507112	471821	528736	524047	507563	472758	497163	495284	485446
Cer 34:2;2O|Cer 18:2;2O/16:0	56755	103966	51549	121063	62086	36490	786754	1148566	1031250	890896	1011696	703894	310417	358920	436925	468338	493340	411203
Cer 36:1;2O|Cer 18:1;2O/18:0	325838	324838	323820	338389	362713	311839	1149378	1818398	1362575	1321086	1434237	1245855	674984	595084	644979	782678	944338	774925
Cer 36:2;2O|Cer 18:2;2O/18:0	19760	26790	21937	48143	53123	31997	326378	481062	374322	386559	398748	406299	137906	21964	135172	144018	191216	227267
Cer 38:1;2O|Cer 18:1;2O/20:0	172656	216593	193318	202906	214585	179246	1146508	1550194	1160136	1352011	1353363	1138508	678888	701745	719373	768828	1038166	754250
Cer 40:0;2O|Cer 18:0;2O/22:0	374721	380705	482056	447785	506111	505183	733271	861382	786541	734381	827418	767099	630462	334017	575850	582724	368739	345163
Cer 42:0;2O|Cer 18:0;2O/24:0	283846	251164	292448	260421	271897	187305	699823	822817	812160	658698	883595	673152	430136	565526	461569	427447	553089	627333
Cer 42:2;2O|Cer 18:0;2O/24:2	10664	21637	10130	32991	28576	9887	481490	632172	651768	515464	504546	453182	218285	247615	203565	285417	252102	279230
Cer 42:2;2O|Cer 18:1;2O/24:1	11482	11423	15233	8935	23512	15884	10370739	16751212	15077828	12828683	12033546	11499683	5486312	7097558	5445700	1546381	7463012	8073912
Cer 42:2;2O|Cer 18:2;2O/24:0	8457	9055	12211	11486	23512	15884	2450378	4106391	4340282	2888785	3158469	2666716	50883	78323	1263972	1543819	1645193	75591
Cer 42:3;2O|Cer 18:2;2O/24:1	137139	206615	193537	181056	130871	179605	5770360	8846099	8797874	6615808	6974623	5573560	3023477	3153891	3496236	3588098	3853920	4554438
DAG 24:3	1591697	1753736	2220779	2193850	1141713	1252526	5202504	3701314	3993770	5856056	6757068	3913339	8812037	6090318	8885240	4924045	8277856	5645892
DAG 30:0	218191	327553	184525	256936	273903	265325	598365	1110976	924110	830659	797136	701874	548616	606450	574912	601286	771159	654947
DAG 30:5	499257	542157	481723	514318	528006	548310	1193183	1066581	1289726	1086769	1297724	1035603	905563	957502	874952	901148	1004247	959879
DAG 32:0	5102130	4811718	4271012	4147553	4215751	4554938	16362634	20619356	16849608	20987172	16808052	15172856	16072299	16364869	10376918	10884766	17423120	10387564
DAG 32:1	814257	990576	805140	771192	856445	860193	1086396	1695184	1398402	1711699	1621335	1117023	1387436	1441108	1416935	1506025	2138867	1503094
DAG 17:0_17:0	9932780	8917329	7928916	8323333	8630225	9475560	41069620	39548376	37539984	42569328	36614012	31056048	30036496	30910280	34982320	33469628	31828264	32261708
DAG 16:0_18:0	248583	199883	201200	186398	162989	232778	1059712	893859	969657	1066860	900526	642819	706105	808953	716456	824776	715552	841583
DAG 34:1	1656550	2427898	2047545	2474802	2571847	1012300	3091012	4107244	3419557	3662886	3783710	3661419	2680866	2166104	3463129	2746725	2948957	3769170
DAG 34:2	2223037	3452604	2600625	4289168	3553043	2733604	2351005	2824762	3039315	2617055	3612381	2423026	3882855	3986438	4010730	3310002	4314962	4208244
DAG 36:0	246415	192233	200912	156688	134860	190165	1085069	1010525	1136235	1146651	826485	714594	727545	771327	932885	793712	946929	920281
DAG 36:1	465150	676872	489067	619744	612042	482583	908237	1346435	1152020	805099	1087165	1117477	865406	837676	878627	795894	1072130	931160
DAG 36:2	841572	1271643	1043444	1635144	1303624	870155	1265212	1409053	1463683	1355912	1586373	1281119	1744622	1709435	1669567	1400428	2135362	1956159
DAG 36:5	558375	463386	558101	507009	474906	536551	1088625	904844	825352	825062	1112198	813238	848904	1734018	1287974	1046960	1041632	1242941
DAG 38:0	110885	112944	100028	114924	87917	128916	601435	634086	676089	754173	427208	477811	585198	590462	633098	533664	604002	650337
DAG 16:0_22:6	138728	89897	115753	108428	139094	144029	168308	62722	177039	230919	279043	60070	373117	418741	478469	475341	527572	406673
DAG 40:2	517400	515032	592116	557328	580875	504978	7092244	6921449	6975132	7270928	6934632	7093921	6447458	6072225	5268269	6410290	5393213	5459440
Hex2Cer 34:1;2O|Hex2Cer 18:1;2O/16:0	7668	6729	343467	164260	6199	252276	988071	1352262	1232528	884081	892293	804278	352667	312598	385913	402599	404630	481135
HexCer 42:1;2O|HexCer 18:1;2O/24:0	3031	181858	98428	7618	4520	96178	188437	276988	363693	279984	235216	233122	162884	365531	202847	244532	242379	382400
HexCer 42:1;3O|HexCer 18:1;2O/24:0;O	2268	6412	2222	26677	2063	6460	155810	255324	160674	146598	201971	144533	22663	21839	194562	18190	243267	13468
HexCer 42:2;2O|HexCer 18:1;2O/24:1	7041	14243	20604	16808	3698	4554	138705	167907	134666	194401	118655	125040	94269	182219	139932	143616	150677	214963
LPC 14:0/0:0	866143	1219963	825306	803111	883513	895739	897223	1096191	1060235	944035	765743	730990	722826	816979	806287	722207	841101	776191
LPC 16:0	10280498	9662796	9519934	6840819	61368796	8957562	17884735	28530872	19350807	17337146	20428990	16351086	8189217	9778903	9486130	9748610	11243714	13891592
LPC 16:1/0:0	1579444	1745392	1755407	1306854	1550220	1665090	1202129	1405787	1176953	1365143	1072186	983204	1336905	1619853	1477460	1330893	1730806	1731014
LPC 18:0	2170799	2399363	1980581	1949404	1672570	1733608	3843989	4848059	3562275	2991322	4242410	3180392	2384382	2230430	2548486	2201647	3159887	3361432
LPC 18:0/0:0	35927288	38218440	33860316	32428676	27810478	28649836	47448696	61067384	46751888	39340056	53802684	42014224	32039424	31559030	34471380	32621844	46233780	45378944
LPC 18:1	311516	349289	159225	179169	175028	147053	355570	304956	267963	265027	303944	229485	271216	256243	410998	352940	332114	276924
LPC 18:1/0:0	2757392	3331308	2528491	2764483	4377326	3833503	3315332	3627784	3521028	3130010	3537790	2898066	3690424	3303175	5628744	5201158	4955782	5649988
LPC 18:2/0:0	7217012	7822876	7103330	8480091	2845015	5915230	1084602	1262375	937487	1142966	1050633	1019062	2999067	2690106	3211322	3041131	3129416	4215602
LPC 20:0/0:0	544702	624804	568664	442508	452121	502508	432786	655920	381460	345046	564708	319362	458636	579410	617921	601508	805022	698875
LPC 20:4	6412876	7101084	2328574	2201242	2292616	1837288	515608	839570	427072	814874	603442	521816	2160070	2929376	7599288	6511634	3670850	7388256
LPC 22:0/0:0	482633	635256	587228	366719	404301	507592	347536	602246	407492	356955	414581	335750	411516	395400	397304	422216	566722	558573
LPC 22:6	1711773	2734705	913018	3256104	1026493	764901	84870	96519	68041	244216	131088	83905	858868	1268827	2615924	1816188	880375	1904058
LPC 28:1	68257	71650	58720	28519	114669	41262	120165	117587	115334	105109	134998	112670	105341	112121	107283	134928	110942	116363
LPC 28:7	144276	160834	173492	147393	133430	148685	1530817	1252725	1284554	1212502	1570331	1344321	220297	234766	218523	523653	730015	552047
LPC O-16:0	1135724	1114676	1217292	967202	1015301	1135150	840423	3660018	1981841	1016722	1013992	795586	329588	1231802	638825	1053500	520086	1542658
LPC O-16:1	1082954	1433833	1407771	1273703	1202772	1134342	2037596	7977962	3285613	2878011	2090366	2079480	892150	930150	1201556	1199767	1341804	1274005
LPC O-18:0	48140	300591	45255	45927	39262	46281	230932	741947	473300	272921	262944	223516	15942	347475	223891	262281	220810	391761
LPC O-18:1	279299	269672	250046	209638	260299	221836	243754	875838	693596	311497	228557	248669	123652	495046	358363	419063	153612	588921
LPC O-18:2	5814	6432	11329	17681	17392	16695	65473	296805	42534	0	0	0	0	7445	0	0	0	7635
LPC O-20:0	170452	150477	228090	226441	166697	140194	158703	285711	158262	143678	131345	134687	138548	263360	164280	188949	211213	181192
LPE 16:0	15017	37411	4471629	3784440	3758868	4227961	6254602	7996104	9387457	6280873	6654853	5435345	3186833	3459228	3861496	3157674	3561804	4059122
LPE 18:0	5727	4128645	7865	5950	5990	11937	6525874	10565675	10609931	6126596	7183332	6054560	1987033	2619225	2566205	2251689	3421261	3631296
LPE 18:1	256939	366185	309402	259457	275285	565983	1328270	1851967	1121044	1088123	1754774	1519382	239655	238968	312889	324001	699909	400579
LPE 18:2	299217	142084	112502	260680	139518	274735	387399	655549	419854	391630	590458	556660	116909	70598	115429	3042	100711	134525
LPE 20:4	1126422	1419598	1214727	1525856	1230644	995311	1106362	1680444	1244847	1188247	1487375	1463534	193444	743111	926708	1034322	1300094	326310
LPE 22:4	253151	322368	300625	225805	264054	264572	426857	728080	466197	450565	642909	576074	229517	268255	291157	325789	434983	478525
LPE 22:6	841541	1183121	987495	365182	1140980	901039	381955	475202	445564	546880	600698	422103	242432	492539	834527	807581	862244	297040
LPE O-16:1	2518640	3178503	3260251	2501533	2660523	2885965	2552996	8047433	4807261	2857154	3103872	2207721	1785606	2249805	1985772	2226436	2464356	3133609
LPE O-18:1	828981	1120276	980537	885966	773290	768410	1443686	4935046	2740247	1611610	1722464	1283286	543178	768777	694760	763299	1023494	1033287
LPE O-18:2	323933	399168	283217	349893	293277	284668	409521	1198215	669134	579644	481200	313394	203368	257732	304869	291706	317392	313740
LPE O-18:3	3375	6118	4838	79967	3624	2155	41220	126152	67294	31176	40384	32184	7015	4890	47889	31929	24185	29342
LPE O-20:1	92514	137583	108071	134673	87335	7773	174817	402836	323177	235158	145938	200031	53994	4600	84143	107500	130286	102316
NAE 14:0	2437151	1974280	2368550	1512340	2004988	2151015	1290693	855194	1220929	890148	1283849	1524974	1373742	1400264	1108997	1155304	1543565	749029
NAE 16:0	845616	900312	1031699	485455	720622	845176	1498416	1823697	1592989	1696847	1413706	1551949	979499	973119	1018331	927189	1022971	1092704
NAE 18:0	23150	11548	29647	14445	12389	20630	457718	277693	222136	251936	333044	540337	42786	65126	189025	129355	163970	152152
NAE 18:2	1883722	1775650	1764860	1748244	1544700	1486958	341752	193448	204927	195772	151977	145976	253608	203845	225107	255410	171035	141745
NAE 18:3	12749	12959	13540	1363	12191	800	219959	278818	245800	180724	234824	224428	64220	76281	67024	62386	108178	83669
NAE 18:4	1133221	613654	459783	487083	298133	29087	852598	290094	266648	193284	355301	222300	301488	1574053	323117	152186	1000399	352004
NAE 18:5	1446596	529641	296342	239705	179969	82717	976726	604874	1126677	374223	603911	498950	815762	1745427	833341	357021	1161764	945582
NAE 20:0	42992428	40163816	6789730	38284764	35721560	72569	2793375	1499169	1435114	1332990	1172518	1062516	593334	636030	2316718	2619915	1601315	1750255
NAE 20:1	1561456	1191312	1291947	993333	1013912	1060565	68504	48547	32864	63206	24177	39723	68570	74002	59798	80080	53772	46242
NAE 20:2	2136040	2028526	2136436	2062842	1802213	2006356	481643	437435	365086	366221	431986	387622	394142	394092	414854	593407	390604	389719
NAE 20:5	12475	344157	273010	186793	127618	368246	577312	819623	473380	198002	604737	594469	26666	175347	223004	205424	394095	565579
NAE 22:2	1395671	1344902	1471821	1339066	1279028	1343395	306273	238410	438250	274152	371741	371942	339017	262740	308255	336866	1255429	275598
NAE 22:3	1104760	1010298	891118	986679	928480	847150	84989	32532	36591	51167	27681	18572	11698	8643	73841	84235	32413	37816
NAE 22:4	119202	123643	117985	138705	110712	116764	3096979	6309696	2162112	1354212	2555826	2960695	1387829	1347245	1218037	1208850	3126675	2630668
NAE 22:5	8880659	13784254	11744557	17829114	7769913	14056772	21912816	25175376	15068315	9102443	17247408	21223636	11621184	12240383	14284589	14457108	2714157	23298902
NAE 22:6	43598	13930	42512	88476	19664	43947	662055	911222	607459	258559	789189	749281	42311	49882	67971	120722	415275	289711
NAE 24:5	219437	379909	342228	595573	221506	402920	352347	314684	135808	119867	218049	269024	300156	289040	351377	331946	380176	419418
PC 30:0	339292055	432101544	372225184	207266405	262298936	350200072	23460478	37715547	25726895	26401991	38976252	16658177	14427476	18664317	22662470	19053028	30242954	26505097
PC 30:1	7642080	10224466	9118051	7183075	6746843	8705888	5879059	6945427	9577026	11973372	8993486	7163562	16231273	16933065	14512600	11022988	16718863	13250337
PC 32:0	34641	87192	52486	30543	30086	47988	217179296	309358848	233273264	228711712	321787232	214504096	194567568	296234816	180889024	209957104	331162976	280235104
PC 32:1	1972582	1443328	1820193	1660445	1102387	1628905	1663919	29285737	23630823	35591748	30785708	18837064	30678142	51452431	28671119	28468081	60605841	39941866
PC 32:2	4253958	4494097	4792453	2889441	3099989	4940017	5344096	6304859	6563719	9098560	3495071	3625146	19121809	20857563	16928831	12701147	19325746	17995924
PC 32:3	2408858	3487536	3271207	2567056	2234217	2188452	69889	47112	86449	100676	91633	68608	423331	580699	316718	238211	358710	345460
PC 34:0	148584	85166	68611	204692	105785	106219	88439360	107764256	85335376	82715504	105329256	75262952	66357360	82464560	71954480	74931520	104490200	88980064
PC 34:1	2224081	1757677	1698423	1660979	1533474	1563665	27567399	40623013	23085665	30627475	38582880	25509602	19161633	23174300	21827963	22622094	42698078	40726589
PC 34:1|PC 16:0_18:1	657872	1010627	655264	561028	556249	0	406507616	474443008	401133088	459219072	552577472	380861216	342677664	353961536	351136064	390732224	617662144	493853824
PC 34:2	382575010	492906114	539276529	377528215	380441294	437557927	35797979	47681893	37386081	39874469	53200200	28631936	45732791	62146102	38735557	40419877	72701918	63619135
PC 34:2|PC 16:0_18:2	20414860	23221164	28321764	16375382	16976368	23045766	204914704	237123104	206464080	235020976	282799072	183054896	368463008	347039616	297744992	299814848	458373504	430082016
PC 34:3	9519077	9978885	19602502	5981322	6682910	8458499	3543623	4326309	5026752	6706233	5314537	3589188	17241757	20455462	14314703	9480345	17852855	17726072
PC 34:4	2687018	3403156	2335083	2752241	2439669	2774080	152205	14406	6602	81828	5780	145156	445951	455168	371519	279493	362893	381751
PC 34:5	1511734	2055960	977291	939528	2173199	934888	798744	625150	454692	490713	830072	568308	5811395	20146598	2011780	62267832	70131896	188992640
PC 36:1	34050319	51710506	46386920	35489225	36219829	35326870	47022129	45446219	46567812	35020922	66627989	39366004	35470594	48227801	41162057	41161238	55950656	66144131
PC 36:2	635066	908863	166849	143889	127461	162190	49639954	42729372	42396696	49400235	57614260	41058898	70096971	72832000	66066342	57934187	97328035	88880764
PC 36:3	25997068	36030635	29784875	22357062	24887850	25743122	1386380	1288646	1254142	2274765	1967466	791975	15426173	17363307	5036737	18886655	19604743	20776120
PC 36:3|PC 16:0_20:3	5212036	7056212	5783684	3653993	4240932	5115476	6751804	7318575	7244474	11076304	11207415	5505310	11271034	17979444	11998426	14265317	17671990	22896808
PC 36:4	14673161	19731732	19935872	14288402	12718089	16670671	9038	57125	28957	113776	30168	88742	117725	600450	407600	338113	342130	478762
PC 36:4|PC 16:0_20:4	169650016	159647472	197880896	134461248	141140512	142183808	589835	931417	645549	1330137	843210	1101946	7442452	7810676	5704619	7041252	5861042	8426842
PC 36:4|PC 18:2_18:2	7250528	10086379	11674370	9805843	9313498	10959982	3895	3874	956	2058	6558	1428	311527	390924	45515	33510	10712	30927
PC 36:5	7362258	6008057	8164626	6656932	2538117	46281632	2732318	177378	274144	881459	399972	1613064	3438120	3486501	6288627	6594879	4679727	2743003
PC 36:6	474003	610036	553930	474339	462466	444364	173288	108216	184367	353889	265878	106493	683381	532638	781657	463818	400782	701145
PC 38:1	26022	50141	177097	33025	34400	51561	413947	66768	362400	268639	347748	264229	354312	704816	420034	370931	441445	479672
PC 38:2	453222	856854	667789	499796	472989	92573	2564318	3234341	2704585	2394884	3254008	2375134	2902589	3123828	2966727	2946699	4413617	3583148
PC 38:3	5864787	9755779	8515832	7147466	7015457	7526686	4456797	3861378	3926065	5322515	5888413	3248496	7990215	12373320	9125121	9797466	9080369	10618396
PC 38:4	2294775	329587	2464013	211409	1933859	2722672	5720681	5648758	6954769	8891039	8791854	5465371	40775617	48985982	22308186	24813186	18880968	29358779
PC 38:4|PC 18:0_20:4	49355092	78553408	62670860	62136512	59278172	49513716	326716	445752	359612	586032	440975	425563	2105412	1923960	2470228	1966076	1721106	2311004
PC 38:5	4509016	7704977	341027	5661475	3343066	6041296	4026701	2523031	4525062	6375832	5989091	2885092	15128224	13643624	18998314	20526994	16952696	26191712
PC 38:6	6567424	8035856	6084380	6898232	6386606	5321132	2170898	1620260	2144854	2975766	3838597	1124060	3726153	4155068	4137650	4359482	4844142	4826405
PC 38:6|PC 16:0_22:6	1438944	2308909	2307615	1205891	1293229	1748117	31437598	25684898	28302328	42186492	49123288	16652087	51424680	54197744	53268032	62018616	83163464	63525308
PC 38:7	473441	547842	786057	622630	553853	545203	314085	255868	274629	511617	381014	258616	1091433	1273972	275541	1006455	1002457	1104931
PC 40:0	1336	1518	0	1487	3066	1276	473447	612734	482168	384786	572212	414302	348017	411019	379783	415623	584328	507385
PC 40:1	432191	620805	593589	362854	404865	463255	586237	865047	607796	612409	798025	564769	330388	362411	611344	597847	699913	722643
PC 40:2	5416	9395	6686	2980	6329	7013	638590	848580	705209	569976	878123	551893	200025	212334	699185	788228	1007536	916440
PC 40:3	4189	14186	7957	5310	4835	7015	167939	241926	188605	220650	227269	170596	364687	408238	389687	478393	553548	480440
PC 40:4	1705	112824	105098	39286	871	24641	2286775	2142992	1968992	3299542	2722313	1860355	3143001	338178	4040978	4642171	4883396	5263802
PC 40:5	483067	1011982	678979	606311	656299	633437	1533597	1001968	1414205	3796340	4194890	1851847	6890523	3421204	5327522	7068000	6977054	7707875
PC 40:6	435369	671085	558484	610850	488615	467645	11477045	6096681	8860172	16089277	18555083	7656260	20680163	28420020	24740709	28017582	30766064	30855488
PC 40:7	4029737	5625018	4477603	3529849	3834855	3378611	638571	192922	683227	654453	783326	717291	608158	591459	495454	624761	661860	747369
PC 40:8	1488674	1991260	1295031	1164107	1755389	1619857	91520	45483	53505	478481	105773	76328	2703219	2855692	3019247	2560240	2055035	3008927
PC 40:9	1770	1606	9274	2428	4067	7826	100327	159152	104058	22608	97714	107973	2473	2685	1368	2453	64354	9935
PC 42:1	568796	874030	663770	471424	548430	550556	60825	69242	53249	27432	42296	41722	56762	70577	96999	86568	77109	83025
PC 42:10	11104	32032	27221	16643	17162	29796	26041	3526	16257	276359	21671	10935	957926	1102776	1264944	1185519	848226	1427186
PC 42:2	3561	3410	4317	6260	7356	2892	325273	363534	268213	272643	326170	261904	326135	311424	437936	351909	474836	425520
PC 42:3	291026	440964	350415	264113	302902	337900	128774	284864	208372	229789	236229	140528	305339	23277	319897	353681	331879	369100
PC 42:4	144266	275445	248875	145889	166478	150226	31786	65171	203458	65854	316913	53834	328884	139903	490178	173571	355492	476976
PC 42:5	48195	77475	70085	73945	44343	71347	70148	27092	93463	129972	145947	37519	269309	359082	436683	314397	258374	404157
PC 42:8	544960	1012146	548574	794085	1000986	601173	5325	0	17615	70709	17616	10678	449768	272461	291026	388898	289576	468077
PC 42:9	64043	81094	33482	10684	85716	20557	299347	397092	303400	255660	390335	391552	205536	209869	286212	453311	430119	425935
PC 44:12	179146	318877	241448	296556	207144	173272	91561	1505	92362	103082	98069	3558	330582	306478	334360	296394	223769	336179
PC 44:4	9527	25385	5129	12675	46294	4243	107551	100938	63682	115241	140567	26914	185713	255264	263900	254709	266793	262562
PC O-30:0	25348	20104	32166	23550	13024	28120	2172412	3592576	2227484	2187006	3153138	2355238	1771507	2193364	1868427	1932343	2252832	2218680
PC O-32:0	1440168	1461430	1545908	1407517	1555463	1648818	20123800	35158352	28637014	22490584	29221622	21528938	16586063	25927046	20663396	25082952	26377518	33125684
PC O-32:1	2697199	2943696	3105674	1893540	2516012	2981565	26489	26584	25206	309776	24887	306922	408447	399165	385871	504784	721212	591864
PC O-32:2	88952	85911	87755	124824	76197	79991	1138983	1804561	1299677	1463559	1865101	1465913	790842	921513	1088562	1069558	1101086	1459811
PC O-32:6	2183340	2810266	1444011	1223474	3228150	1167053	1204316	888573	802869	750179	1439610	811609	9839518	30545334	2903445	101033936	108279248	311950560
PC O-34:0	12011	15981	15967	21066	15539	22040	3824649	3971326	3588562	2736407	4213085	2960282	2396244	3438646	2661002	3058626	3201926	3270414
PC O-34:1	551791	614599	647368	424722	318081	428398	14423877	18905622	16804428	15281123	16101780	13826388	9466582	14452138	14106546	14933477	16270863	16805238
PC O-34:2	2259371	3150056	2245092	2313366	2227066	2458483	4869268	6852431	5417427	5530121	5971284	5027570	7557428	10563001	8931091	7847029	8304912	11926758
PC O-34:3	1162593	1503502	1276232	987866	847810	1279578	2065643	1614380	1500146	1763606	1962682	2040457	1949145	2149526	1960767	2216444	2699573	2905102
PC O-34:4	337793	320296	411659	1872059	2041626	3178860	402290	291487	340448	318715	446805	320152	228513	293033	255208	294661	302301	388124
PC O-36:1	110961	142811	124805	54865	38685	130778	912331	1016833	803764	665596	1016023	774824	695736	1004402	721949	764406	1034058	1036420
PC O-36:2	263719	418755	7586	265423	215990	6732	1306138	1431610	1144352	1083708	1536575	895981	1202480	1777752	1473032	1099592	1658347	2058911
PC O-36:3	438494	682515	595912	581510	437500	575601	284014	608673	627693	649684	476917	667051	1174356	1900122	1621391	1376692	1040063	2504290
PC O-36:4	4565946	6768694	4335412	4855594	4606790	3854324	3871342	4370863	5396662	5552930	5932126	3088534	7137860	13856259	11330889	10968376	5976368	15673289
PC O-36:5	845618	1524717	1133923	983188	1158058	41287	2155128	2913706	2421022	2606871	2954145	1967326	11100703	13671823	1895890	2222926	14630474	16080499
PC O-36:6	5960	2557	2755	1493	4019	2120	1947610	2854630	2678774	2191480	2539087	1826311	4124	32147	7723	18022	713852	8104
PC O-38:1	367309	477764	425534	343803	296849	365571	284643	410394	235246	214777	382165	283054	16956	33574	398117	392898	441891	522192
PC O-38:2	7754	5632	5814	5183	10194	3629	340739	365287	487706	273899	412875	328403	386352	493830	339224	311957	475091	270759
PC O-38:4	24996	35790	49939	37752	39454	59341	1104794	1054937	1394758	1515918	1596490	991459	2051496	2008263	2913074	2997014	2312410	2266834
PC O-38:5	1022493	1216624	1316546	930947	883397	987211	840773	717118	997918	1625156	1314024	833849	3983420	7072852	6579136	7031980	3207348	9823497
PC O-38:6	1763296	1713254	1658645	1842987	1884012	1408819	1021126	1608572	1561176	2223180	1468305	791077	2638375	3764224	3074548	2951077	2377614	4050076
PC O-38:8	462591	537673	618032	384204	465547	531083	1318384	1775194	1244426	1037965	1008701	580526	1159607	1282770	1716553	1399925	1992954	2139820
PC O-38:9	172982	4444	195784	156829	1467	4242	1757460	710160	808228	1021738	1648918	1305087	2166690	2464277	2080946	1757157	1776746	1810500
PC O-40:10	2833	7309	5454	3075	5896	0	168404	271102	161871	158396	110605	206698	32191	93520	21878	112253	187346	121549
PC O-40:11	102737	172495	117957	94161	94067	97656	323683	186297	271293	669824	770881	292487	544388	679908	812124	817374	1513656	1250716
PC O-40:4	201288	2398	226042	174209	150883	196614	251110	265445	306397	113006	251887	272459	255793	469310	435619	408293	362201	551375
PC O-40:5	138782	137998	264089	253811	221644	244682	41215	18037	64765	160058	112937	54181	450577	773672	789680	581127	511652	1043582
PC O-40:6	478041	737513	844387	719074	712129	585520	33349	16172	20120	117504	41094	49725	453992	505974	849121	600001	146784	1013792
PC O-40:7	521790	618568	570244	552645	549016	594204	19367	15988	68596	277185	39541	26412	662138	1526285	1069551	984299	559632	1537459
PC O-40:8	455954	795184	630155	372258	446259	690853	86676	114500	104591	240756	142497	122315	120745	580339	648262	648309	484062	751406
PC O-40:9	30827	55096	44674	43676	52833	32624	332586	447526	354011	425133	509880	332766	109266	154380	123125	192177	416185	219282
PC O-42:10	58471	55749	74760	60222	37765	62442	268266	314943	283848	276879	239299	250343	71094	88003	67632	59999	147291	81812
PC O-42:11	44920	50261	63632	25311	25544	44195	202431	158710	195554	164349	323713	235007	102798	147640	190346	154449	169222	158555
PC O-46:6	24978	42307	40062	48677	45689	69404	509564	355958	410595	368174	408093	270257	221591	999237	540262	411422	524415	556880
PE 32:1|PE 16:0_16:1	40903	30717	39653	70732	55108	32798	569262	702274	1071688	923210	693751	519383	801969	718199	801679	797595	890102	1072677
PE 34:0	12279	11137	5823	12474	21346	27483	8621292	7425214	7756852	7391152	7520727	6295698	7110712	7449210	6000552	6886118	7752694	8248290
PE 34:0|PE 17:0_17:0	33164	13795	11154	20493	0	14469	66056040	59353892	62902840	59524324	61733440	51287376	53831904	58521920	52524228	52614912	60016816	65627576
PE 34:2	98061	156213	162901	104407	141360	138521	671959	761687	1004545	996443	737231	631152	781788	961601	583993	495455	984431	987804
PE 34:2|PE 16:0_18:2	19868	19462	24083	17408	17788	14272	5509046	6363980	9156789	7428563	6043054	5965238	7269136	8203532	5335441	4945247	7648604	8523496
PE 34:3	552817	867468	393073	623470	568067	477964	7412	6862	12960	13165	18637	26941	136964	130340	90968	56744	179857	124016
PE 36:1|PE 18:0_18:1	312757	361662	340220	364909	310337	302192	4818854	6081623	6840936	5222999	5896024	4720566	4766371	5188733	5186466	5411084	6328542	6503878
PE 36:2	25310	28444	32397	11365	20562	18343	452894	578278	646811	600296	575375	399079	211205	682129	656259	637546	211186	140165
PE 36:2|PE 18:0_18:2	6547779	8465813	7810083	7850704	7755909	5345160	716817	1326764	905094	1053478	986243	1128069	1545350	1885959	1684266	1496151	1492269	2092903
PE 36:2|PE 18:1_18:1	317631	307057	23306	329163	348792	310493	4193667	5431645	5767995	4771022	5339999	3720632	5551189	6097724	5776740	5353092	7279118	6309715
PE 36:4	284270	377261	332233	242329	285258	317174	657672	470296	730782	737671	658210	437794	1146767	1409886	1238327	1187834	1391196	1458018
PE 36:4|PE 16:0_20:4	742568	1032877	807719	631994	721457	704480	6468212	4834894	6645712	7882250	6315800	4482458	11717942	12609411	13148497	12329383	13197109	14363194
PE 36:5	679910	1634385	874029	646973	735017	1444393	419342	446442	660700	994741	712509	326246	1839813	1213988	1070495	1109220	1220249	1371544
PE 38:3	2285016	3491461	2328792	2400046	2045259	1977103	974388	1157081	1284647	1227529	1321239	810481	4423246	3596540	1663117	1755560	2182027	2616910
PE 38:4	346660	661151	372863	352953	410767	1061611	1734378	1694250	2211435	2462648	2632328	1370328	17330771	21106631	3972027	4193685	4700104	29988656
PE 38:4|PE 18:0_20:4	21869366	32762726	24784364	27054582	22157120	19407482	469860	706132	525232	517167	609686	439316	620237	1752464	1481777	1375225	837536	2097438
PE 38:5	10904	851769	729398	748697	659764	653965	769388	537183	972268	1334186	970245	546361	693535	714091	3416103	3202698	2753286	3220483
PE 38:6	22790472	21853281	24530778	21607792	21667247	19591253	1950812	2537217	2244766	1699612	1847388	1783274	2070393	3027683	2263963	1840259	2624460	3730261
PE 38:6|PE 16:0_22:6	265545	442998	290760	215808	255390	384123	5769370	3705198	6598040	8044530	9367822	3311930	13708965	11638382	10669062	12007620	14031950	12062696
PE 38:7	356887	550166	314588	498326	466916	410608	21871	7031	7334	13480	38177	3133	76629	76141	57866	44896	93583	50011
PE 38:7|PE 16:1_22:6	2111045	2442729	2056668	1659006	1593596	1887664	8856	5601	27880	113166	60903	76130	160089	114076	133794	172590	309408	191718
PE 40:4	531989	654956	543645	475301	553006	648552	43709	53308	34858	49975	39053	22342	41714	67501	126940	151910	148484	88330
PE 40:4|PE 18:0_22:4	2327	2373	26410	8805	4250	11500	1689224	1905115	2580523	2123551	2234114	1365054	2610743	2949416	3398654	3256580	3165034	3976481
PE 40:5	76530	110546	80790	74849	93437	184981	1387504	1478700	1516123	1672614	1549119	956238	3934024	3495342	2373644	1913276	1981156	2615512
PE 40:6	1795233	3130146	1304104	2832854	1674544	1297056	7020429	4132734	6253210	5874958	6031411	3605683	7996851	9963708	10074169	9877821	9808866	13181654
PE 40:6|PE 18:0_22:6	12594200	19195712	14379248	20411522	13262537	10118110	677078	759714	520885	596454	632130	311500	990418	774696	1186707	1154167	955914	1304978
PE 40:8	763983	1006683	688706	1206459	945484	813037	14070	25627	2921	32467	12865	2844	377081	603649	5749	34352	71087	456212
PE 42:10	297222	183745	233732	16033	8812	9169	245689	1415	164193	336425	239742	85496	458961	493704	210190	436115	546668	437621
PE 44:12	5458	13643	12238764	114145	2563	9735480	3869	2792	7496	3220	3689	0	15096	17161	11510	8644	16433	43603
PE O-33:1	398206	550011	676923	367684	471515	1040699	20916	8831	8813	19952	58502	52816	38113	654715	71769	33346	27684	28176
PE O-40:10	71250	156244	99934	114691	83669	78073	1509933	755949	1112147	1541971	1537749	653454	2856824	2916156	2565188	3086723	2369950	3543518
PE O-40:4	67823	41805	82147	90211	87647	81443	352271	230553	248768	135426	421378	196424	302415	229137	168580	442526	522372	486995
PE P-32:0|PE P-16:0_16:0	10357	9476	4253	139399	1880	5966	905536	1054482	1060083	838127	791259	888062	963688	999813	944910	948948	1163294	1201081
PE P-32:1|PE P-16:0_16:1	53441	52775	110083	53680	66709	12713	473158	671515	540354	650158	670407	444900	829885	639193	673373	694087	816881	875005
PE P-34:0|PE P-18:0_16:0	11401	14810	35752	14418	9078	15437	361982	464004	290610	225629	335526	349937	332740	395468	351342	389035	468630	442943
PE P-34:1|PE P-16:0_18:1	564532	535572	575573	729319	571012	548655	9741111	10368332	8350304	9832881	11359082	6820448	10250149	10490016	11003212	10377493	14035470	15368689
PE P-34:2|PE P-16:0_18:2	17653	24911	0	32443	31192	0	2090266	2314526	1980659	2314544	2742442	1385102	3413430	3195336	3138164	3167446	4904924	3686666
PE P-36:1|PE P-16:0_20:1	4908210	5004106	5564249	3400376	4150375	4802691	196695	265321	242936	181191	337125	188244	322865	345256	227380	271969	497310	404752
PE P-36:2|PE P-18:1_18:1	4692666	6684632	4997336	4285754	4038761	4894989	34008	55990	0	67417	49583	26821	199365	66729	176010	155738	170330	197502
PE P-36:3|PE P-16:0_20:3	2273704	3845630	2855899	2010149	2147054	2408946	0	0	0	0	13389	0	3713211	4187596	4137256	0	3833986	5407922
PE P-36:4|PE P-16:0_20:4	60980552	79668744	71819136	56642792	64605856	64628036	126643	292072	218101	241191	238380	205656	171084	110916	210454	144031	163286	163180
PE P-36:5|PE P-16:0_20:5	1602122	1622498	1815251	1366393	1424692	1710543	93279	136000	116326	135705	125303	13446	140139	136389	40288	124209	15573	156252
PE P-38:2|PE P-18:1_20:1	750765	1136410	850082	558937	583758	819806	7201	0	7680	9089	8764	0	36661	39405	35394	38775	54951	48791
PE P-38:4|PE P-16:0_22:4	488167	0	588411	6095	10481	1044	5326456	5385260	4929380	7997752	6731931	3118218	16116234	17924540	14513322	13745869	14217860	16681154
PE P-38:5|PE P-16:0_22:5	8548362	8033968	7410267	7904037	6575438	6814414	4347010	3454243	4255188	8010186	6903112	2598814	1491255	1562148	18975080	17198948	17448020	21242264
PE P-38:5|PE P-18:1_20:4	28290460	38207052	29525564	23856678	23946404	31583210	260987	424423	400683	515321	490905	354358	18138318	14446837	462180	507531	4035143	4058370
PE P-38:6|PE P-16:0_22:6	298520	395665	385644	255631	241546	351121	15955303	9951645	15009408	21691880	18439750	8402876	35467768	36652920	32570748	38815240	40201380	40374008
PE P-38:6|PE P-18:2_20:4	53700788	66284892	55872076	50632520	47207304	48323820	6775	19542	0	172858	31850	6342	1366886	1711826	1487275	1567187	1138577	1937605
PE P-40:4|PE P-18:0_22:4	126957	181797	147848	167418	152179	173939	1807025	212662	1846688	2136696	2107457	1155524	935905	1364818	3197392	3670010	3759630	4229074
PE P-40:4|PE P-20:0_20:4	109212	135002	119927	113290	109522	120639	756676	562044	521575	844898	963102	445029	959339	11569	888853	1170499	958905	1042085
PE P-40:6|PE P-18:0_22:6	178972	207137	70546	169289	0	67790	5633396	3569917	5024172	6023014	7396856	2664532	8835596	9104073	9717137	10627275	12836330	10492774
PE P-40:6|PE P-18:1_22:5	13574042	18448870	11489496	11334018	10909317	10575668	119535	119449	32027	248063	45579	20932	1265029	1081007	1113067	1103833	1338862	1516302
PE P-40:7|PE P-18:1_22:6	1807499	2087774	1831714	1277380	1468752	1666897	335038	84177	183980	1012136	382554	130816	4849878	5053824	4515314	4438620	3788476	5126006
PE P-40:8|PE P-18:2_22:6	11939668	11890185	15077976	9524812	10638593	14003359	53279	144957	87326	186941	69031	41603	528962	658295	602692	549187	660235	766491
PE P-42:5|PE P-20:0_22:5	462662	492395	438992	373229	366112	365705	3247	5557	9837	0	2159	2434	4153	9361	3482	120646	20252	13472
PE P-42:6|PE P-20:0_22:6	80251	88310	96614	94296	59566	60886	609491	314350	509924	622510	567878	374702	5941	4961	829872	811794	1107073	784664
PG 30:0	29083	35790	57862	17493	43495	39485	145944	292700	279736	226055	310939	185008	194671	99420	263711	156860	418165	268169
PG 32:0|PG 16:0_16:0	51520	64724	69966	0	0	62516	2108231	3532091	2789842	2838306	3711156	2295772	4432017	3252876	1892056	2781684	5278960	3667592
PG 32:1|PG 16:0_16:1	768562	825361	765677	580412	17993	919728	797534	1297498	1123261	1357360	1251949	733920	1144009	1774455	1688827	1438782	2268455	1552264
PG 34:1|PG 16:0_18:1	688640	1304346	934617	833260	972233	1055025	3430462	5970877	4868830	4785976	4910118	3141038	9586858	4581589	3282158	4024787	6797672	4643224
PG 34:2|PG 16:0_18:2	9685247	11533522	9874878	10122961	10458154	9621360	2757370	3887954	3460256	3991019	4422598	3506625	7846436	7440911	5042054	5589074	10200577	5973949
PG 36:2	8743642	16165947	11110289	14449080	13424209	9809702	1284063	1324138	1153106	1755293	1912202	1019346	2000193	1669305	2007464	1916636	1665578	2099546
PG 36:3	3129434	6772432	4652632	5793076	4328690	4230672	230739	227029	184227	344525	121775	177095	431825	430001	411288	437940	553224	418873
PG 36:4|PG 16:0_20:4	2424354	2393789	2843468	1798063	2049480	2987841	7236	7347	3846	78395	57997	9334	123349	136056	101277	101335	129217	145951
PG 38:4	700404	969608	880042	612650	495845	737821	135979	167696	151041	205173	170724	169994	190342	462981	544311	517378	433682	651010
PG 38:5	2669500	2474322	2568659	1535306	1265476	2050922	1198522	1052429	953166	1386686	1362279	1289495	487079	486564	454033	406674	1062609	366609
PG 38:6|PG 16:0_22:6	1801902	1884744	2560477	1566013	1361051	2101082	296291	19130	8130	4161	30942	10437	117669	115934	145617	116446	21002	42821
PI 38:3	439450	382174	438614	258475	341204	387796	0	0	0	22010	0	0	22931	62061	82272	109331	76459	30586
PI 38:5	758882	736168	751138	684278	588480	647524	5016	11998	8745	2022	1566	1552	84308	91442	85788	115600	98346	102336
PI 40:6	159719	234051	76486	179488	147223	267959	764407	762080	826795	1045437	1213978	420315	1049568	883299	1643215	2120663	1952295	1599790
PS 32:0	892850	1061736	963605	627905	886123	950357	48694	43566	42555	54388	53809	47430	46842	53421	76750	66262	43260	50773
PS 34:1	378846	78569	339090	256182	267315	307072	732300	996697	828490	941348	919148	623220	794043	732135	707356	914091	904318	938052
PS 36:1	8821470	11168404	7971311	5459062	5649993	8552457	5431896	3467049	4937074	7041797	7392856	4141772	8432772	8060911	7518691	10948061	9893871	8522679
PS 36:1|PS 18:0_18:1	5933620	5680773	5758440	5728724	4883417	5035414	5345805	7066290	5463160	5354506	6196262	4553743	3870259	3835814	4543862	4431086	6676696	5181446
PS 36:2	1623477	2320957	2194455	1479083	1511329	1608234	1171955	1731688	1257996	1589121	1839452	1442604	2627124	1864580	1783621	2069096	1801968	2328769
PS 38:2	4174	24949	8392	6953	11430	13432	245209	329120	232100	308434	335507	225257	180436	529316	399357	515015	514773	520392
PS 38:3	3230120	4973194	3717747	1961682	3150445	2636083	840960	1090067	1202842	1782609	1135376	584377	1284091	1232932	1326907	1427832	1770768	1862148
PS 38:4	529062	752676	488506	644272	514763	460249	591197	546820	415928	753173	499528	390632	489567	629745	828963	652819	873941	880907
PS 38:6	325750	470311	367376	327570	300771	399276	0	1518	0	0	0	1548	7851	17698	48874	26000	14783	40076
PS 40:5	209713	322591	201917	186045	192773	252353	880002	828093	685221	1252569	1412026	794501	2099693	1491737	1937244	1900015	1698968	2207783
PS 40:6	1671675	3141092	1666310	2510064	2542410	3281348	1809148	2160844	1613073	3285454	3055198	1333328	3338056	3869059	3932679	4257773	3801764	4056608
PS 40:6|PS 18:0_22:6	30036822	31895920	25765338	23184406	21436998	28617434	8755	3657	10587	3634	5301	0	32231	33693	29131	12431	31362	59385
SM 32:1;2O|SM 22:1;2O/10:0	3233	4071	1655	2653	2087	3734	1057978	1314595	866993	957942	1319052	1078666	1002401	894658	1205150	1108522	1141938	1206203
SM 34:0;2O	23982323	28655416	29091709	21132669	18397052	28547293	13846843	22845770	16743242	20342900	22043973	2001979	11560519	13737200	12035991	12643325	15985235	18234147
SM 34:0;3O	1820024	2251932	2341847	1943705	1576857	2211654	232311	373855	264419	232476	299761	282507	479939	501803	145882	187713	755423	798042
SM 34:1;2O	11367	30654	17262	10745	29949	10933	22638182	27810772	23386936	22241330	28536412	20109610	19448736	24524254	14403174	18918206	26386238	31960562
SM 34:1;2O|SM 18:1;2O/16:0	211357728	266392544	242826864	161841520	198749216	258455360	61523	104780	66243	84007	91747	54891	8387	9442	37617	32916	23837	70945
SM 34:1;3O	12566096	14909135	11749024	10261148	9294956	8595687	58042	60751	71618	59542	80956	66827	19360	41532	39970	54276	49604	51856
SM 34:2;2O	6131427	6675273	7130940	5815930	4928169	6529796	4905	9198	3602	14276	4054	8365	3902170	4275773	3460	2340	4998055	6715
SM 34:2;2O|SM 15:1;2O/19:1	80143	111370	78234	60975	83965	85771	4664252	6765136	4567330	4473488	6588838	4547976	4255222	4932075	4301340	4655114	6115097	6532504
SM 34:2;3O	118237	74980	84485	82069	90878	88459	493336	644175	803224	469305	469694	538694	307308	418590	454120	490775	446829	661956
SM 36:0;2O	24569	29035	52117	23216	24076	11644	6068396	8439779	6430704	6199932	6732762	5794332	4635608	5122000	4465352	5196033	6732286	5436967
SM 36:1;2O	3482048	4194842	3489765	2446442	3003425	3219212	1747541	2840170	2130731	2092001	3001778	2124860	1599502	1590224	1538978	1986592	2648712	2353108
SM 36:1;2O|SM 18:1;2O/18:0	25860368	38566296	32188682	26229644	28262250	30097186	157308	285425	79280	42915	53258	91597	0	0	78607	141218	164555	0
SM 38:1;2O	224185	945059	320697	217766	213259	209957	843972	1227474	1003193	846407	1192207	695011	34669	38349	633498	796304	1258917	1071931
SM 38:1;2O|SM 18:1;2O/20:0	16170579	21990774	19520566	12610447	14492391	15290855	142613	133786	102059	139891	234839	9031	102901	19944	226993	201913	11585	207236
SM 40:1;2O	5013	17256	8738	4584	8918	6514	1339523	2305026	1596817	1440707	2088082	1389816	1201125	1379590	1030926	1116340	1705811	1764928
SM 40:1;2O|SM 18:1;2O/22:0	35041	96104	52472	53266	12375	79642	18889694	25064532	16881616	16930052	22150568	16962522	12254330	14844083	15463035	14464413	19906726	22044320
SM 40:2;2O	97411	104596	131258	84096	84514	75655	4418099	4559908	4494025	4341458	5350934	4331826	3374751	4390722	3053074	3890767	5230154	5468778
SM 40:2;2O|SM 18:2;2O/22:0	3320709	5981842	6607896	3754753	2982044	4280320	193046	239823	208227	179647	173880	233692	208632	300301	160207	216444	231858	246001
SM 40:2;3O	14572	2157	1431	9372	29269	3379	535369	876575	554409	605424	671029	681266	1598	2652	552847	627470	778928	682788
SM 40:7;3O	38018	38476	36874	40064	40948	47377	746653	730416	662416	574547	704286	830173	181972	260464	175169	356705	744265	743683
SM 42:0;2O	631633	872006	734619	627148	610630	781538	526703	678450	544011	564874	534847	560206	251513	377849	336543	326910	485169	499111
SM 42:0;2O|SM 23:0;2O/19:0	54741	48311	63673	38892	66197	32457	939658	1317779	1131152	958070	951858	1074808	646886	771603	626798	801065	833464	953246
SM 42:1;2O	2586746	3073148	2997802	2178814	1985895	2764186	1672382	2405945	1468017	1555716	1884925	1715773	1301166	1275673	1271362	1352635	1641342	1847249
SM 42:1;2O|SM 18:0;2O/24:1	236973	32549438	0	23166600	23049204	0	4221585	5741287	4404992	4662528	4332860	4419768	2604725	5664299	2542132	2665726	3465246	3709584
SM 42:1;2O|SM 18:1;2O/24:0	85876	116946	96393	97862	54857	51577	17092802	24020216	18100752	15378330	20001898	17847358	13954920	13819687	13445763	13739831	17099220	19398110
SM 42:1;3O	33099	41741	44967	20751	13522	25687	472912	681550	412045	431290	577323	465486	358269	296524	342846	545577	430447	371759
SM 42:2;2O	994896	1410856	1570381	962951	1135156	1432993	452041	5557184	3280402	3921470	637726	3381000	2373226	447309	2560188	2785782	3997924	3707241
SM 42:2;2O|SM 18:1;2O/24:1	151480	162697	162277	215993	166944	131689	43837704	60572656	40240724	46222736	49720376	41387792	5101624	5114470	32622910	35785612	48289636	7830008
SM 42:2;2O|SM 18:2;2O/24:0	209139	123471	148833	152546	166407	201095	6159131	8562607	7354132	7010441	9256337	6159701	4910557	130150	6453014	6596308	9058697	8456239
SM 42:3;2O	2370	4095	3386	9458	8217	9974	1112922	1510951	1131285	1157936	1319327	1103933	953350	1147346	1066038	1110300	1467697	1599083
SM 42:3;2O|SM 18:2;2O/24:1	315465	382803	357554	199232	272912	223250	13187113	18734196	14016245	13914966	16233187	14146337	12788947	18840338	14578720	13892223	18250744	19787862
SM 42:4;2O	6933	21770	20956	16752	13187	32028	392076	680583	510898	529965	492568	471086	872067	1003162	990639	909259	1046282	1327512
SM 42:4;2O|SM 24:2;2O/18:2	980373	1401864	1339624	969828	1130033	1194071	30335	11446	17609	4364	25947	8145	10741	5037	27460	16610	10570	18021
SM 44:2;2O	338027	394566	294745	232351	262869	300033	48711	78622	52794	47927	74611	58440	50564	51575	53167	57147	67922	93199
SM 44:2;2O|SM 18:2;2O/26:0	10805	4527	5123	4441	40895	3403	324710	452027	381332	360581	505302	351966	261651	279441	313795	402051	355636	408277
SM 44:3;2O|SM 24:3;2O/20:0	194805	216488	248617	179038	212353	249711	467443	668440	545591	585970	425951	513710	30152	62733	534948	528240	89679	714616
SPB 26:0;2O	168054	175193	321744	181165	268253	163767	181759	174149	280388	1265147	336359	224842	486349	636201	272657	224644	240253	1561820
ST 24:1;O4/24:1	15355	12642	24836	29760	35464	19531	1528793	1324500	1398118	1496649	1289019	1259280	1498478	1253132	1315207	1445813	1414109	1590361
TG 44:0|TG 14:0_14:0_16:0	959463	1122825	794956	1772919	2168153	839156	1303858	1017700	1238225	1152438	1362389	1464707	1488779	1284925	1390712	1123824	1230176	1096110
TG 44:1|TG 12:0_16:0_16:1	13561	19122	11898	11318	12800	10634	1186979	1040930	1058112	1189851	1110030	1161167	1179271	1073950	1329403	1228900	1124103	947337
TG 46:0|TG 14:0_16:0_16:0	545871	600065	293962	510399	538994	520749	8231647	7454795	7085009	6878380	7307286	7803185	7267212	5187715	9600528	5812630	6484874	5363470
TG 46:1|TG 14:0_16:0_16:1	153756	114859	153662	149000	100761	190215	4460471	4120173	5000697	3971508	4415429	5903335	6457624	3746249	5359346	3629678	4343343	3793436
TG 46:2|TG 10:0_18:1_18:1	74691	3297	1361	3616	1971	2269	418488	316431	349999	466991	528158	482227	247242	225859	213290	210667	348792	306907
TG 46:2|TG 14:0_14:1_18:1	1747815	2581807	1191423	2989134	5468370	735159	6746	1309	4815	22860	14574	18779	43954	59679	38550	41795	42549	61663
TG 46:2|TG 14:0_16:1_16:1	1604028	2858624	1096246	4899654	6588921	868243	1216809	1459957	1346927	1254938	1253044	1414292	1756077	1249283	1433797	1346770	1186219	1328810
TG 46:2|TG 16:0_14:1_16:1	11715	19619	39781	15570	25009	18020	1434030	1059192	1036085	1123194	1057640	1319801	1305170	1049387	1475633	1129475	1154739	1337915
TG 48:0|TG 15:0_16:0_17:0	784450	766292	466676	927161	924871	527583	29114114	30974664	37679176	24520060	48641588	26894180	27463474	20906758	29101278	20046184	28022874	22835216
TG 48:0|TG 16:0_16:0_16:0	25170093	26340185	11249268	72712614	110394400	8431682	11019234	12726452	15439207	11106441	17998918	10962514	10534868	10408051	11400218	8684328	10176780	9006085
TG 48:1|TG 14:0_16:0_18:1	24573586	32381732	5647711	68701880	134801772	5579094	5507564	5878492	4897843	5858356	7521314	8159349	7269896	4405014	9961767	5654775	6478348	4145206
TG 48:1|TG 16:0_16:0_16:1	12913279	14889416	3832905	22292635	36031792	4542534	8299552	6967478	6419756	8192298	10746185	11480626	10200379	6115538	15291637	7381125	9674940	5733258
TG 48:2|TG 14:0_16:0_18:2	9093373	11276679	2258362	20012654	30810050	2480562	2572207	2043108	1929299	2541391	2956968	3613710	3854544	2185260	4994425	2661760	3153630	1904463
TG 48:2|TG 14:0_16:1_18:1	71780	56187	59868	112524	57976	63809	2535809	2244822	2189452	2880725	3174067	3831603	3365139	2234203	5443680	2699266	3355724	2021018
TG 48:3|TG 14:0_16:1_18:2	2522211	2748975	632497	4357000	8461259	753953	582331	539801	546994	814728	562136	799409	656394	642101	1089636	647709	614878	698388
TG 48:3|TG 14:1_16:1_18:1	13373	9119	15501	0	12809	44877	1081007	748153	546994	1146938	1085464	1162623	1254545	1217127	1359175	1112083	1146399	1125930
TG 48:4|TG 14:1_16:1_18:2	42962	35281	37575	13221	22648	8983	23790	26882	24385	10460	98000	84353	105509	99337	192949	76411	139734	104581
TG 50:0|TG 16:0_16:0_18:0	232173	151700	12584	45280	11284	157415	29242029	34052998	36880596	25669980	32861794	28834762	31673084	26818815	49854767	30877874	36921020	28211722
TG 50:1|TG 16:0_16:0_18:1	27155702	28954375	13842320	48364169	52030501	12126566	47477318	38911100	38302664	47077507	70702899	68904461	57216184	43665188	71203960	41477276	66114088	33124724
TG 50:2|TG 16:0_16:1_18:1	68637234	146202797	27991774	326066454	447000009	18461204	14255945	12234761	10661314	14408966	18425708	22795571	17889025	12562279	27845324	14235399	19843508	9641866
TG 50:3|TG 16:0_16:1_18:2	21053042	38323934	4957460	81715257	142668588	4614319	2305900	1819970	1701184	2904388	3150613	4849373	4702363	2417684	9207458	3530736	4241382	2012072
TG 50:4|TG 16:1_16:1_18:2	15680	53056	3797	112395	36558	31865	772311	684416	607838	896429	1082912	1418823	1724525	1067788	3190421	1385191	1750380	753429
TG 50:5|TG 14:1_18:2_18:2	410378	563089	157020	1088209	1610620	152571	9635	6917	4818	7979	6704	5616	2316	12422	5765	6086	6066	3603
TG 50:5|TG 16:1_16:1_18:3	30764	70292	15431	72576	80804	0	91396	71453	66082	75402	73097	93133	132594	130934	228474	74805	151760	56657
TG 52:0|TG 16:0_18:0_18:0	0	11345	8962	4987	10772	44821	13694248	13527230	15557983	12034784	14677018	14195541	15745826	14776796	16444916	15366887	16660862	20771201
TG 52:1|TG 16:0_18:0_18:1	11759	248236	631345	449177	590851	154531	30921186	24548578	25585829	28802720	37059114	39049262	30841856	28039878	39792820	25169914	38544788	22441226
TG 52:2|TG 16:0_18:0_18:2	97615112	191498860	63012408	463684796	520649292	42684773	29714	22342	26400	18284	31770	24365	47858	24357	51623	26709	48599	40213
TG 52:3|TG 16:0_18:1_18:2	847345	1058025	865174	1349863	1305295	876228	59270511	38101719	33157958	72370669	87163864	117970300	84861642	61679350	161977800	59124422	104859274	41617779
TG 52:4|TG 16:0_16:0_20:4	2305351	3539650	2558767	5275540	5775774	1534880	6011	9207	7659	7450	6330	8121	14287	10846	11961	7374	11220	14077
TG 52:4|TG 16:0_18:2_18:2	266426	372978	278239	603380	380846	240593	1188117	783070	828767	1199339	1710933	1060557	1084308	1387305	1960146	1338149	1890744	1200505
TG 52:4|TG 16:1_18:1_18:2	435805	482779	459449	964548	311713	434557	12970688	10035231	9776563	14997107	16618976	23790453	27862319	16153485	48502488	21622609	34834777	18610138
TG 52:5|TG 16:1_18:2_18:2	306210	60433	369353	89095	143410	319308	484816	392265	366325	514414	719602	958934	2246920	2350648	3344306	1677939	3067791	1728928
TG 52:6|TG 14:0_16:0_22:6	295874	615878	334190	436214	798174	171830	36254	9948	3231	6705	3895	5698	16676	15124	8361	20605	22242	13583
TG 52:6|TG 16:0_18:3_18:3	1270363	2096695	935612	3727988	3612534	662986	40533	35449	17392	44121	61579	48790	140091	41234	193693	149498	209877	106346
TG 52:6|TG 16:1_18:2_18:3	380339	807792	178052	1357109	2012847	161646	2194	3843	7682	4701	4936	3321	5625	3749	2567	2553	2969	2217
TG 54:0|TG 16:0_18:0_20:0	2655077	3196259	2857943	5271950	4664159	3145485	158375	5368	308727	4122	205876	124528	186357	136464	137343	119597	110909	184415
TG 54:1|TG 16:0_20:0_18:1	3250566	7029188	4085702	26966428	22889454	2938332	126540	77921	102527	78460	93969	154284	77787	58917	153171	70597	55636	59135
TG 54:1|TG 18:0_18:0_18:1	19247	21488	27724	0	41565	5900	7250189	6464323	7454948	7019274	8720440	8984556	7596668	7975713	8495866	7589826	9011017	7025296
TG 54:2|TG 18:0_18:1_18:1	132272	0	112035	5813	116010	280105	26681512	17670737	16933696	24418613	30440634	36764724	23898660	23468983	32822848	21016247	33521416	18825102
TG 54:3|TG 18:0_18:1_18:2	17317867	25680948	15024117	52438147	44299797	9573045	33214521	22989327	21982944	36446124	39035349	53396096	35498024	32959502	55415056	30277006	52308284	27830578
TG 54:3|TG 18:1_18:1_18:1	437268	459807	620069	607523	627973	416575	15025118	10436306	9898095	17941510	18106580	24704882	17085105	15602004	29085632	15830735	22882880	14067240
TG 54:4|TG 16:0_18:0_20:4	6348717	8381300	6929071	12470774	62931012	3962565	41469	64031	14387	9947	120239	19306	133997	109429	58938	146199	158472	118780
TG 54:4|TG 18:0_18:1_18:3	299422	307374	255891	513792	436336	282809	21217784	12991913	12544216	14431960	19422934	24334404	34398540	7388352	57821368	29735422	10710188	18822734
TG 54:4|TG 18:1_18:1_18:2	16002706	30198832	14010477	52528390	53767013	8728796	15329277	9612158	9170608	16004334	18062297	26767886	21688296	19307836	38782032	18379522	34137612	15221348
TG 54:5|TG 16:0_18:1_20:4	401065	473016	398908	408073	557207	295050	2966359	4042677	3983278	3348834	4274915	3184639	3624386	4586470	4998743	4688658	6793326	3960650
TG 54:5|TG 18:0_18:2_18:3	8161286	23577836	8991878	38485460	47393492	5149148	3866	12110	1989	5696	4965	7555	6282	4387	4496	3332	0	4252
TG 54:5|TG 18:1_18:2_18:2	426820	493372	363064	1069576	1140014	322157	4661040	3140965	3079776	4719803	5010716	6839400	7479823	6887296	12852754	6388392	12050610	6120338
TG 54:6|TG 16:0_16:0_22:6	437084	530943	544230	2770912	821428	608650	1465120	941289	945278	1981139	2234272	1264594	880725	1730059	1992598	2122079	2879636	1136606
TG 54:6|TG 16:0_18:2_20:4	3927622	6257857	4382322	9395214	10589643	2463347	40623	43616	29122	117356	56880	49735	39945	85433	40639	53935	55373	344678
TG 54:6|TG 18:1_18:2_18:3	4131706	13776341	4400058	33985042	56244123	2566908	2186390	1872233	1869670	2142553	2146741	2729592	3166642	3085595	4073940	2930345	4198840	3174612
TG 54:6|TG 18:2_18:2_18:2	56805	65800	63418	107020	125494	99051	605921	516870	1000527	1115007	1058305	1399095	670892	1159560	1262447	1136825	1357243	1172546
TG 54:7|TG 16:0_16:1_22:6	24417	1591618	28597	3233769	3564094	46839	149328	78479	71006	158672	267134	205927	208132	343331	247517	214329	328443	313993
TG 54:7|TG 16:0_18:2_20:5	545044	996398	667791	1770635	1674657	402310	87891	28735	55585	43447	90287	135874	18444	27084	17252	28439	64053	27442
TG 54:7|TG 18:2_18:2_18:3	711790	1833678	782632	3476237	3575837	529129	480852	372595	402932	390842	433656	484879	616758	572040	663940	505087	702541	572104
TG 56:0|TG 16:0_18:0_22:0	946990	1056721	1060378	1491406	1392870	1051630	113263	419380	336027	60917	110363	135335	77985	72997	88606	138535	93160	79792
TG 56:2|TG 18:0_18:1_20:1	3934	4887	9395	0	20521	2612	2444938	1971463	2169014	2258966	2705298	3027400	2433860	2794191	2787399	2274664	3705456	2404114
TG 56:3|TG 18:0_20:1_18:2	5756	4572	0	6332	22184	5155	3039058	2382776	2583096	3220051	2964216	4405000	2678106	3266858	4427766	2634008	5266001	2496100
TG 56:3|TG 18:1_18:1_20:1	47526	45426	38992	77819	29124	19710	1666285	1028386	901112	1566007	1456155	2175948	1487037	1794036	2433796	1386852	2712312	1561235
TG 56:3|TG 20:0_18:1_18:2	2228134	6111722	2401460	22993338	20998810	1333232	8006	1174	17752	23297	15250	11013	32156	13506	56946	11607	31002	5259
TG 56:4|TG 18:0_18:0_20:4	998178	1414082	1200362	2484238	1873587	751648	168463	64963	81819	146233	260675	154096	159599	143320	317898	254566	425671	234103
TG 56:4|TG 18:1_20:1_18:2	1595051	3459532	2529083	7738101	6967160	1336494	3192788	1317570	1892340	3837770	4525728	4168038	4592307	5762201	6804172	5058627	9133200	5142732
TG 56:5|TG 16:0_18:1_22:4	23443	27908	10178	36213	39256	0	2209021	948134	1158476	2547371	3494536	2543670	3080987	4647442	4312990	4188355	7283696	3476457
TG 56:5|TG 18:0_18:1_20:4	5579870	9100057	6824035	12083217	10662226	2939672	1175186	338439	416056	947892	1658053	1303312	1243641	1829637	2444200	1631927	2620047	2026065
TG 56:5|TG 18:1_18:2_20:2	5244614	8238962	7011149	17601280	20679803	3516748	26495	32846	14935	29918	23160	24778	24915	18099	169342	14287	16893	13102
TG 56:6|TG 16:0_18:1_22:5	35887	41916	179073	1012279	142113	24502	1739739	904363	735329	2217969	2883488	2200532	2779016	3451741	3965710	3755278	6451942	3004123
TG 56:7|TG 16:0_18:1_22:6	2113932	2770473	2370969	5508498	3866078	1372568	741953	215379	190595	679370	958337	687310	636178	828519	1139446	1083328	1657109	847638
TG 56:7|TG 16:0_18:2_22:5	2702907	4452543	3057835	6318098	6913720	1444085	12455	8092	34871	14849	42324	58283	16238	11626	11134	19779	9935	29234
TG 56:7|TG 18:1_18:2_20:4	229164	419279	211689	899369	845247	177261	400984	225373	190660	503518	580525	524110	547473	760229	819035	785289	1285257	663644
TG 56:8|TG 16:0_18:2_22:6	598	480	105294	4413	3032	37646	265719	97810	87362	371296	425071	409480	472291	467304	696135	714318	929586	551796
TG 56:8|TG 18:2_18:2_20:4	685779	1281260	857410	1749851	1798449	366219	8485	4188	6936	9903	5382	13075	37151	23245	10736	14281	13059	24514
TG 58:0|TG 16:0_18:0_24:0	510819	600877	533554	790252	727448	647921	8708	11266	0	0	52527	0	51680	45157	124676	0	0	0
TG 58:10|TG 18:2_18:2_22:6	289966	519081	400920	726129	740379	269647	7937	9175	8976	4502	5757	3727	40377	56716	5037	8185	59019	6931
TG 58:4|TG 18:1_22:1_18:2	580109	1091238	676612	3457894	3054464	348937	45524	26982	25566	31254	49997	55300	68210	64025	178273	52290	140038	62359
TG 58:5|TG 18:0_18:1_22:4	912237	1481145	1175905	1818935	1740103	576520	2488	3632	3656	1255	3045	1385	3223	7575	3446	5879	14701	7043
TG 58:6|TG 18:0_18:1_22:5	1473146	1861545	1616816	2873182	3783452	776263	1688	2278	7186	2168	90415	116807	110330	147012	166678	120077	175101	145833
TG 58:7|TG 18:0_18:2_22:5	2737	39231	294	140438	119432	3183	429108	217643	115078	489232	615024	516717	547096	633277	941646	714499	1206160	406684
TG 58:7|TG 18:1_18:2_22:4	1307373	2302075	1199409	2503359	4779772	599928	4221	5513	16774	11921	4743	16078	14833	17271	25182	11462	24340	13425
TG 58:8|TG 18:1_18:1_22:6	41194	78433	45365	243585	223793	37469	503352	154815	88380	622650	686608	643222	588895	616245	784780	831453	1236073	702466
TG 58:8|TG 18:1_18:2_22:5	19609	21790	15419	79811	69054	8853	144809	41511	15724	173417	225011	189432	121513	143430	273633	220829	338635	155910
TG 58:9|TG 18:1_18:2_22:6	55288	96287	86647	259972	258618	27945	513346	90903	62602	465522	503147	540868	364131	610785	697650	789699	940948	567759
TG 60:4|TG 18:1_24:1_18:2	476344	755746	558272	1893505	1712642	344153	179785	184425	95705	228382	209886	344201	299978	307339	438217	256996	481410	219945
TG 60:5|TG 18:0_20:1_22:4	60170	63564	48323	71032	78183	55154	705064	627731	604954	1026710	774727	822676	586881	936855	1098559	770396	952972	661018
TG 60:5|TG 18:1_18:2_24:2	278192	433573	359516	917902	1338279	172707	44946	28192	36256	52548	28907	78074	69525	72329	207411	33874	158234	60864
TG 60:8|TG 18:0_20:4_22:4	11690	22278	16320	0	0	18627	99789	16419	12995	99839	200324	74499	151810	195149	271441	189648	283659	189138

## Sheet: Venn diagram
M vs. C	QF vs. M
CAR 16:1	CAR 18:0
CAR 18:0	CAR 20:4
CAR 18:2	Cer 34:2;2O|Cer 18:2;2O/16:0
CAR 20:4	Cer 36:1;2O|Cer 18:1;2O/18:0
CAR 4:0	Cer 36:2;2O|Cer 18:2;2O/18:0
CAR 6:0	Cer 38:1;2O|Cer 18:1;2O/20:0
Cer 34:2;2O|Cer 18:2;2O/16:0	Cer 40:0;2O|Cer 18:0;2O/22:0
Cer 36:1;2O|Cer 18:1;2O/18:0	Cer 42:0;2O|Cer 18:0;2O/24:0
Cer 36:2;2O|Cer 18:2;2O/18:0	Cer 42:2;2O|Cer 18:0;2O/24:2
Cer 38:1;2O|Cer 18:1;2O/20:0	Cer 42:3;2O|Cer 18:2;2O/24:1
Cer 40:0;2O|Cer 18:0;2O/22:0	DAG 30:0
Cer 42:0;2O|Cer 18:0;2O/24:0	DAG 30:5
Cer 42:2;2O|Cer 18:0;2O/24:2	DAG 32:0
Cer 42:3;2O|Cer 18:2;2O/24:1	DAG 16:0_18:0
DAG 24:3	DAG 17:0_17:0
DAG 30:0	DAG 34:1
DAG 30:5	DAG 36:0
DAG 32:0	DAG 36:1
DAG 34:0|DG 16:0_18:0	DAG 16:0_22:6
DAG 34:0|DG 17:0_17:0	DAG 40:2
DAG 34:1	Hex2Cer 34:1;2O|Hex2Cer 18:1;2O/16:0
DAG 34:2	LPC 16:0
DAG 36:0	LPC 18:0
DAG 36:1	LPC 18:2/0:0
DAG 36:5	LPC 20:4
DAG 38:0	LPC 22:6
DAG 38:5	LPC 28:7
DAG 40:2	LPC O-16:1
Hex2Cer 34:1;2O|Hex2Cer 18:1;2O/16:0	LPE 16:0
HexCer 42:1;3O|HexCer 18:1;2O/24:0;O	LPE 18:1
HexCer 42:2;2O|HexCer 18:1;2O/24:1	LPE 18:2
LPC 16:1/0:0	LPE 20:4
LPC 18:0	LPE O-18:1
LPC 18:2/0:0	LPE O-18:2
LPC 20:4	LPE O-20:1
LPC 22:6	NAE 18:0
LPC 28:1	NAE 18:3
LPC 28:7	NAE 22:6
LPC O-18:0	PC 30:1
LPE 18:1	PC 32:3
LPE 18:2	PC 34:2|PC 16:0_18:2
LPE O-18:1	PC 34:3
NAE 16:0	PC 34:4
NAE 18:0	PC 34:5
NAE 18:2	PC 36:3|PC 16:0_20:3
NAE 18:3	PC 36:4|PC 16:0_20:4
NAE 20:1	PC 36:4|PC 18:2_18:2
NAE 20:5	PC 36:6
NAE 22:2	PC 38:4|PC 18:0_20:4
NAE 22:3	PC 38:5
PC 32:1	PC 38:6
PC 32:3	PC 38:6|PC 16:0_22:6
PC 34:1	PC 38:7
PC 34:2	PC 40:5
PC 34:2|PC 16:0_18:2	PC 40:6
PC 34:3	PC 40:8
PC 34:4	PC 42:8
PC 34:5	PC 44:12
PC 36:4|PC 16:0_20:4	PC 44:4
PC 36:5	PC O-32:1
PC 38:1	PC O-32:2
PC 38:2	PC O-32:6
PC 38:3	PC O-34:2
PC 38:6|PC 16:0_22:6	PC O-36:3
PC 40:3	PC O-38:6
PC 40:4	PC O-40:11
PC 40:5	PC O-40:5
PC 40:8	PC O-40:6
PC 40:9	PC O-40:7
PC 42:1	PE 34:3
PC 42:2	PE 36:4
PC 42:3	PE 36:4|PE 16:0_20:4
PC 42:8	PE 36:5
PC 42:9	PE 38:4|PE 18:0_20:4
PC 44:12	PE 38:6|PE 16:0_22:6
PC 44:4	PE 38:7
PC O-32:0	PE 38:7|PE 16:1_22:6
PC O-32:2	PE 40:4
PC O-32:6	PE 40:4|PE 18:0_22:4
PC O-34:2	PE 40:5
PC O-36:5	PE 40:6
PC O-38:4	PE 40:6|PE 18:0_22:6
PC O-38:9	PE 42:10
PC O-40:11	PE O-40:10
PC O-40:6	PE P-32:1|PE P-16:0_16:1
PC O-40:8	PE P-38:2|PE P-18:1_20:1
PC O-42:11	PE P-40:6|PE P-18:1_22:5
PC O-46:6	PE P-40:8|PE P-18:2_22:6
PE 32:1|PE 16:0_16:1	PG 34:2|PG 16:0_18:2
HexCer 42:1;2O|HexCer 18:1;2O/24:0	PG 36:4|PG 16:0_20:4
LPC 18:0/0:0	PG 38:5
LPC O-16:1	PI 38:5
LPE 16:0	PS 36:2
LPE 22:4	PS 38:6
LPE O-18:2	PS 40:5
LPE O-20:1	NAE 16:0
NAE 14:0	PC 32:2
NAE 20:2	PC 36:3
NAE 22:4	PC 36:4
NAE 22:6	PC 36:5
PC 30:0	PC 38:1
PC 32:0	PC 38:3
PC 36:3	PC 38:4
PC 36:3|PC 16:0_20:3	PC 40:3
PC 36:4	PC 40:9
PC 36:4|PC 18:2_18:2	PC 42:1
PC 36:6	PC 42:10
PC 38:4	PC 42:5
PC 38:4|PC 18:0_20:4	PC O-36:4
PC 38:6	PC O-38:4
PC 38:7	PC O-38:5
PC 40:2	PC O-38:9
PC 40:6	PC O-40:4
PC 40:7	PC O-40:8
PC O-32:1	PC O-40:9
PC O-34:1	PC O-42:10
PC O-34:3	PE 36:2|PE 18:0_18:2
PC O-36:1	PE 36:2|PE 18:1_18:1
PC O-36:2	PE 38:3
PC O-38:2	PE 38:4
PC O-38:8	PE 44:12
PC O-40:10	PE P-36:2|PE P-18:1_18:1
PC O-40:5	PE P-38:5|PE P-18:1_20:4
PC O-40:7	PE P-38:6|PE P-16:0_22:6
PC O-40:9	PE P-40:6|PE P-18:0_22:6
PC O-42:10	PE P-40:7|PE P-18:1_22:6
PE 34:2	PG 32:1|PG 16:0_16:1
PE 34:2|PE 16:0_18:2	PG 36:3
PE 34:3	PG 38:4
PE 36:1|PE 18:0_18:1	PI 38:3
PE 36:2	PI 40:6
PE 36:2|PE 18:0_18:2	PS 36:1
PE 36:2|PE 18:1_18:1	PS 40:6
PE 36:4	PS 40:6|PS 18:0_22:6
PE 36:4|PE 16:0_20:4	SM 34:1;2O|SM 18:1;2O/16:0
PE 38:3	SM 34:1;3O
PE 38:4	SM 42:0;2O
PE 38:4|PE 18:0_20:4	SM 42:0;2O|SM 23:0;2O/19:0
PE 38:6	SM 42:4;2O
PE 38:6|PE 16:0_22:6	TG 46:2|TG 14:0_14:1_18:1
PE 38:7	TG 48:0|TG 16:0_16:0_16:0
PE 38:7|PE 16:1_22:6	TG 48:4|TG 14:1_16:1_18:2
PE 40:4	TG 52:5|TG 16:1_18:2_18:2
PE 40:4|PE 18:0_22:4	TG 52:6|TG 16:0_18:3_18:3
PE 40:5	TG 54:5|TG 18:1_18:2_18:2
PE 40:6	TG 54:6|TG 18:1_18:2_18:3
PE 40:6|PE 18:0_22:6	TG 54:7|TG 16:0_16:1_22:6
PE 40:8	TG 54:7|TG 16:0_18:2_20:5
PE O-33:1	TG 54:7|TG 18:2_18:2_18:3
PE O-40:10	TG 56:4|TG 18:1_20:1_18:2
PE O-40:4	TG 56:5|TG 16:0_18:1_22:4
PE P-32:0|PE P-16:0_16:0	TG 56:5|TG 18:0_18:1_20:4
PE P-32:1|PE P-16:0_16:1	TG 56:6|TG 16:0_18:1_22:5
PE P-34:0|PE P-18:0_16:0	TG 56:7|TG 18:1_18:2_20:4
PE P-34:1|PE P-16:0_18:1	TG 56:8|TG 16:0_18:2_22:6
PE P-36:1|PE P-16:0_20:1	TG 56:8|TG 18:2_18:2_20:4
PE P-36:2|PE P-18:1_18:1	TG 58:4|TG 18:1_22:1_18:2
PE P-36:4|PE P-16:0_20:4	TG 58:6|TG 18:0_18:1_22:5
PE P-36:5|PE P-16:0_20:5
PE P-38:2|PE P-18:1_20:1
PE P-38:5|PE P-18:1_20:4
PE P-38:6|PE P-16:0_22:6
PE P-40:4|PE P-18:0_22:4
PE P-40:4|PE P-20:0_20:4
PE P-40:6|PE P-18:0_22:6
PE P-40:6|PE P-18:1_22:5
PE P-40:7|PE P-18:1_22:6
PE P-40:8|PE P-18:2_22:6
PE P-42:5|PE P-20:0_22:5
PE P-42:6|PE P-20:0_22:6
PG 30:0
PG 32:0|PG 16:0_16:0
PG 34:1|PG 16:0_18:1
PG 34:2|PG 16:0_18:2
PG 36:2
PG 36:3
PG 36:4|PG 16:0_20:4
PG 38:4
PG 38:5
PG 38:6|PG 16:0_22:6
PI 38:3
PI 38:5
PI 40:6
PS 32:0
PS 34:1
PS 36:1
PS 38:2
PS 38:3
PS 38:6
PS 40:5
PS 40:6|PS 18:0_22:6
SM 32:1;2O|SM 22:1;2O/10:0
SM 34:0;3O
SM 34:1;2O|SM 18:1;2O/16:0
SM 34:1;3O
SM 34:2;2O
SM 34:2;2O|SM 15:1;2O/19:1
SM 34:2;3O
SM 36:1;2O
SM 36:1;2O|SM 18:1;2O/18:0
SM 38:1;2O
SM 38:1;2O|SM 18:1;2O/20:0
SM 40:2;2O
SM 40:2;2O|SM 18:2;2O/22:0
SM 40:7;3O
SM 42:0;2O
SM 42:0;2O|SM 23:0;2O/19:0
SM 42:1;2O
SM 42:1;3O
SM 42:2;2O|SM 18:2;2O/24:0
SM 42:3;2O|SM 18:2;2O/24:1
SM 42:4;2O
SM 42:4;2O|SM 24:2;2O/18:2
SM 44:2;2O
SM 44:3;2O|SM 24:3;2O/20:0
ST 24:1;O4/24:1
TG 44:1|TG 12:0_16:0_16:1
TG 46:0|TG 14:0_16:0_16:0
TG 46:1|TG 14:0_16:0_16:1
TG 46:2|TG 14:0_14:1_18:1
TG 46:2|TG 16:0_14:1_16:1
TG 48:0|TG 15:0_16:0_17:0
TG 48:2|TG 14:0_16:1_18:1
TG 48:3|TG 14:0_16:1_18:2
TG 48:3|TG 14:1_16:1_18:1
TG 50:0|TG 16:0_16:0_18:0
TG 50:2|TG 16:0_16:1_18:1
TG 50:3|TG 16:0_16:1_18:2
TG 50:4|TG 16:1_16:1_18:2
TG 50:5|TG 14:1_18:2_18:2
TG 52:0|TG 16:0_18:0_18:0
TG 52:1|TG 16:0_18:0_18:1
TG 52:2|TG 16:0_18:0_18:2
TG 52:3|TG 16:0_18:1_18:2
TG 52:4|TG 16:0_16:0_20:4
TG 52:4|TG 16:0_18:2_18:2
TG 52:4|TG 16:1_18:1_18:2
TG 52:5|TG 16:1_18:2_18:2
TG 52:6|TG 14:0_16:0_22:6
TG 52:6|TG 16:0_18:3_18:3
TG 52:6|TG 16:1_18:2_18:3
TG 54:0|TG 16:0_18:0_20:0
TG 54:1|TG 16:0_20:0_18:1
TG 54:1|TG 18:0_18:0_18:1
TG 54:2|TG 18:0_18:1_18:1
TG 54:3|TG 18:1_18:1_18:1
TG 54:4|TG 16:0_18:0_20:4
TG 54:4|TG 18:0_18:1_18:3
TG 54:5|TG 16:0_18:1_20:4
TG 54:5|TG 18:0_18:2_18:3
TG 54:5|TG 18:1_18:2_18:2
TG 54:6|TG 16:0_18:2_20:4
TG 54:6|TG 18:1_18:2_18:3
TG 54:6|TG 18:2_18:2_18:2
TG 54:7|TG 16:0_18:2_20:5
TG 54:7|TG 18:2_18:2_18:3
TG 56:0|TG 16:0_18:0_22:0
TG 56:2|TG 18:0_18:1_20:1
TG 56:3|TG 18:0_20:1_18:2
TG 56:3|TG 18:1_18:1_20:1
TG 56:3|TG 20:0_18:1_18:2
TG 56:4|TG 18:0_18:0_20:4
TG 56:5|TG 16:0_18:1_22:4
TG 56:5|TG 18:0_18:1_20:4
TG 56:5|TG 18:1_18:2_20:2
TG 56:6|TG 16:0_18:1_22:5
TG 56:7|TG 16:0_18:1_22:6
TG 56:7|TG 16:0_18:2_22:5
TG 56:8|TG 16:0_18:2_22:6
TG 56:8|TG 18:2_18:2_20:4
TG 58:0|TG 16:0_18:0_24:0
TG 58:10|TG 18:2_18:2_22:6
TG 58:4|TG 18:1_22:1_18:2
TG 58:5|TG 18:0_18:1_22:4
TG 58:6|TG 18:0_18:1_22:5
TG 58:7|TG 18:0_18:2_22:5
TG 58:7|TG 18:1_18:2_22:4
TG 58:8|TG 18:1_18:1_22:6
TG 60:4|TG 18:1_24:1_18:2
TG 60:5|TG 18:0_20:1_22:4
TG 60:5|TG 18:1_18:2_24:2

## Sheet: Heatmap (Left)
	C1	C2	C3	C4	C5	C6	M1	M2	M3	M4	M5	M6	QF1	QF2	QF3	QF4	QF5	QF6
label	C	C	C	C	C	C	M	M	M	M	M	M	QF	QF	QF	QF	QF	QF
CAR 18:0	1831988	1910826	2844966	1742731	1747417	2640143	2133962	3298513	3552792	3014853	4175063	2701348	1785404	1908745	1929786	1922839	2464237	2604410
Cer 34:2;2O|Cer 18:2;2O/16:0	56755	103966	51549	121063	62086	36490	786754	1148566	1031250	890896	1011696	703894	310417	358920	436925	468338	493340	411203
Cer 36:1;2O|Cer 18:1;2O/18:0	325838	324838	323820	338389	362713	311839	1149378	1818398	1362575	1321086	1434237	1245855	674984	595084	644979	782678	944338	774925
Cer 36:2;2O|Cer 18:2;2O/18:0	19760	26790	21937	48143	53123	31997	326378	481062	374322	386559	398748	406299	137906	21964	135172	144018	191216	227267
Cer 38:1;2O|Cer 18:1;2O/20:0	172656	216593	193318	202906	214585	179246	1146508	1550194	1160136	1352011	1353363	1138508	678888	701745	719373	768828	1038166	754250
Cer 40:0;2O|Cer 18:0;2O/22:0	374721	380705	482056	447785	506111	505183	733271	861382	786541	734381	827418	767099	630462	334017	575850	582724	368739	345163
Cer 42:0;2O|Cer 18:0;2O/24:0	283846	251164	292448	260421	271897	187305	699823	822817	812160	658698	883595	673152	430136	565526	461569	427447	553089	627333
Cer 42:2;2O|Cer 18:0;2O/24:2	10664	21637	10130	32991	28576	9887	481490	632172	651768	515464	504546	453182	218285	247615	203565	285417	252102	279230
Cer 42:3;2O|Cer 18:2;2O/24:1	137139	206615	193537	181056	130871	179605	5770360	8846099	8797874	6615808	6974623	5573560	3023477	3153891	3496236	3588098	3853920	4554438
DAG 30:0	218191	327553	184525	256936	273903	265325	598365	1110976	924110	830659	797136	701874	548616	606450	574912	601286	771159	654947
DAG 30:5	499257	542157	481723	514318	528006	548310	1193183	1066581	1289726	1086769	1297724	1035603	905563	957502	874952	901148	1004247	959879
DAG 32:0	5102130	4811718	4271012	4147553	4215751	4554938	16362634	20619356	16849608	20987172	16808052	15172856	16072299	16364869	10376918	10884766	17423120	10387564
DAG 16:0_18:0	248583	199883	201200	186398	162989	232778	1059712	893859	969657	1066860	900526	642819	706105	808953	716456	824776	715552	841583
DAG 17:0_17:0	9932780	8917329	7928916	8323333	8630225	9475560	41069620	39548376	37539984	42569328	36614012	31056048	30036496	30910280	34982320	33469628	31828264	32261708
DAG 34:1	1656550	2427898	2047545	2474802	2571847	1012300	3091012	4107244	3419557	3662886	3783710	3661419	2680866	2166104	3463129	2746725	2948957	3769170
DAG 36:0	246415	192233	200912	156688	134860	190165	1085069	1010525	1136235	1146651	826485	714594	727545	771327	932885	793712	946929	920281
DAG 36:1	465150	676872	489067	619744	612042	482583	908237	1346435	1152020	805099	1087165	1117477	865406	837676	878627	795894	1072130	931160
DAG 40:2	517400	515032	592116	557328	580875	504978	7092244	6921449	6975132	7270928	6934632	7093921	6447458	6072225	5268269	6410290	5393213	5459440
Hex2Cer 34:1;2O|Hex2Cer 18:1;2O/16:0	7668	6729	343467	164260	6199	252276	988071	1352262	1232528	884081	892293	804278	352667	312598	385913	402599	404630	481135
LPC 18:0	2170799	2399363	1980581	1949404	1672570	1733608	3843989	4848059	3562275	2991322	4242410	3180392	2384382	2230430	2548486	2201647	3159887	3361432
LPC 28:7	144276	160834	173492	147393	133430	148685	1530817	1252725	1284554	1212502	1570331	1344321	220297	234766	218523	523653	730015	552047
LPC O-16:1	1082954	1433833	1407771	1273703	1202772	1134342	2037596	7977962	3285613	2878011	2090366	2079480	892150	930150	1201556	1199767	1341804	1274005
LPE 16:0	15017	37411	4471629	3784440	3758868	4227961	6254602	7996104	9387457	6280873	6654853	5435345	3186833	3459228	3861496	3157674	3561804	4059122
LPE 18:1	256939	366185	309402	259457	275285	565983	1328270	1851967	1121044	1088123	1754774	1519382	239655	238968	312889	324001	699909	400579
LPE 18:2	299217	142084	112502	260680	139518	274735	387399	655549	419854	391630	590458	556660	116909	70598	115429	3042	100711	134525
LPE O-18:1	828981	1120276	980537	885966	773290	768410	1443686	4935046	2740247	1611610	1722464	1283286	543178	768777	694760	763299	1023494	1033287
LPE O-18:2	323933	399168	283217	349893	293277	284668	409521	1198215	669134	579644	481200	313394	203368	257732	304869	291706	317392	313740
LPE O-20:1	92514	137583	108071	134673	87335	7773	174817	402836	323177	235158	145938	200031	53994	4600	84143	107500	130286	102316
NAE 16:0	845616	900312	1031699	485455	720622	845176	1498416	1823697	1592989	1696847	1413706	1551949	979499	973119	1018331	927189	1022971	1092704
NAE 18:0	23150	11548	29647	14445	12389	20630	457718	277693	222136	251936	333044	540337	42786	65126	189025	129355	163970	152152
NAE 18:3	12749	12959	13540	1363	12191	800	219959	278818	245800	180724	234824	224428	64220	76281	67024	62386	108178	83669
NAE 22:6	43598	13930	42512	88476	19664	43947	662055	911222	607459	258559	789189	749281	42311	49882	67971	120722	415275	289711
PC 40:9	1770	1606	9274	2428	4067	7826	100327	159152	104058	22608	97714	107973	2473	2685	1368	2453	64354	9935
PC O-32:2	88952	85911	87755	124824	76197	79991	1138983	1804561	1299677	1463559	1865101	1465913	790842	921513	1088562	1069558	1101086	1459811
PC O-40:9	30827	55096	44674	43676	52833	32624	332586	447526	354011	425133	509880	332766	109266	154380	123125	192177	416185	219282
PC O-42:10	58471	55749	74760	60222	37765	62442	268266	314943	283848	276879	239299	250343	71094	88003	67632	59999	147291	81812
SM 42:0;2O|SM 23:0;2O/19:0	54741	48311	63673	38892	66197	32457	939658	1317779	1131152	958070	951858	1074808	646886	771603	626798	801065	833464	953246

## Sheet: Heatmap (Right)
	C1	C2	C3	C4	C5	C6	M1	M2	M3	M4	M5	M6	QF1	QF2	QF3	QF4	QF5	QF6
label	C	C	C	C	C	C	M	M	M	M	M	M	QF	QF	QF	QF	QF	QF
CAR 20:4	5897844	4221102	2366039	3217170	2415772	3049326	42467	42363	47079	308896	54133	20210	845399	609578	953725	637188	370095	501647
LPC 18:2/0:0	7217012	7822876	7103330	8480091	2845015	5915230	1084602	1262375	937487	1142966	1050633	1019062	2999067	2690106	3211322	3041131	3129416	4215602
LPC 20:4	6412876	7101084	2328574	2201242	2292616	1837288	515608	839570	427072	814874	603442	521816	2160070	2929376	7599288	6511634	3670850	7388256
LPC 22:6	1711773	2734705	913018	3256104	1026493	764901	84870	96519	68041	244216	131088	83905	858868	1268827	2615924	1816188	880375	1904058
PC 32:3	2408858	3487536	3271207	2567056	2234217	2188452	69889	47112	86449	100676	91633	68608	423331	580699	316718	238211	358710	345460
PC 34:3	9519077	9978885	19602502	5981322	6682910	8458499	3543623	4326309	5026752	6706233	5314537	3589188	17241757	20455462	14314703	9480345	17852855	17726072
PC 34:4	2687018	3403156	2335083	2752241	2439669	2774080	152205	14406	6602	81828	5780	145156	445951	455168	371519	279493	362893	381751
PC 34:5	1511734	2055960	977291	939528	2173199	934888	798744	625150	454692	490713	830072	568308	5811395	20146598	2011780	62267832	70131896	188992640
PC 36:3	25997068	36030635	29784875	22357062	24887850	25743122	1386380	1288646	1254142	2274765	1967466	791975	15426173	17363307	5036737	18886655	19604743	20776120
PC 36:4	14673161	19731732	19935872	14288402	12718089	16670671	9038	57125	28957	113776	30168	88742	117725	600450	407600	338113	342130	478762
PC 36:4|PC 16:0_20:4	169650016	159647472	197880896	134461248	141140512	142183808	589835	931417	645549	1330137	843210	1101946	7442452	7810676	5704619	7041252	5861042	8426842
PC 36:4|PC 18:2_18:2	7250528	10086379	11674370	9805843	9313498	10959982	3895	3874	956	2058	6558	1428	311527	390924	45515	33510	10712	30927
PC 36:5	7362258	6008057	8164626	6656932	2538117	46281632	2732318	177378	274144	881459	399972	1613064	3438120	3486501	6288627	6594879	4679727	2743003
PC 36:6	474003	610036	553930	474339	462466	444364	173288	108216	184367	353889	265878	106493	683381	532638	781657	463818	400782	701145
PC 38:3	5864787	9755779	8515832	7147466	7015457	7526686	4456797	3861378	3926065	5322515	5888413	3248496	7990215	12373320	9125121	9797466	9080369	10618396
PC 38:4|PC 18:0_20:4	49355092	78553408	62670860	62136512	59278172	49513716	326716	445752	359612	586032	440975	425563	2105412	1923960	2470228	1966076	1721106	2311004
PC 38:6	6567424	8035856	6084380	6898232	6386606	5321132	2170898	1620260	2144854	2975766	3838597	1124060	3726153	4155068	4137650	4359482	4844142	4826405
PC 38:7	473441	547842	786057	622630	553853	545203	314085	255868	274629	511617	381014	258616	1091433	1273972	275541	1006455	1002457	1104931
PC 40:8	1488674	1991260	1295031	1164107	1755389	1619857	91520	45483	53505	478481	105773	76328	2703219	2855692	3019247	2560240	2055035	3008927
PC 42:1	568796	874030	663770	471424	548430	550556	60825	69242	53249	27432	42296	41722	56762	70577	96999	86568	77109	83025
PC 42:8	544960	1012146	548574	794085	1000986	601173	5325	0	17615	70709	17616	10678	449768	272461	291026	388898	289576	468077
PC 44:12	179146	318877	241448	296556	207144	173272	91561	1505	92362	103082	98069	3558	330582	306478	334360	296394	223769	336179
PC O-32:1	2697199	2943696	3105674	1893540	2516012	2981565	26489	26584	25206	309776	24887	306922	408447	399165	385871	504784	721212	591864
PC O-32:6	2183340	2810266	1444011	1223474	3228150	1167053	1204316	888573	802869	750179	1439610	811609	9839518	30545334	2903445	101033936	108279248	311950560
PC O-40:5	138782	137998	264089	253811	221644	244682	41215	18037	64765	160058	112937	54181	450577	773672	789680	581127	511652	1043582
PC O-40:6	478041	737513	844387	719074	712129	585520	33349	16172	20120	117504	41094	49725	453992	505974	849121	600001	146784	1013792
PC O-40:7	521790	618568	570244	552645	549016	594204	19367	15988	68596	277185	39541	26412	662138	1526285	1069551	984299	559632	1537459
PC O-40:8	455954	795184	630155	372258	446259	690853	86676	114500	104591	240756	142497	122315	120745	580339	648262	648309	484062	751406
PE 34:3	552817	867468	393073	623470	568067	477964	7412	6862	12960	13165	18637	26941	136964	130340	90968	56744	179857	124016
PE 36:2|PE 18:0_18:2	6547779	8465813	7810083	7850704	7755909	5345160	716817	1326764	905094	1053478	986243	1128069	1545350	1885959	1684266	1496151	1492269	2092903
PE 38:3	2285016	3491461	2328792	2400046	2045259	1977103	974388	1157081	1284647	1227529	1321239	810481	4423246	3596540	1663117	1755560	2182027	2616910
PE 38:4|PE 18:0_20:4	21869366	32762726	24784364	27054582	22157120	19407482	469860	706132	525232	517167	609686	439316	620237	1752464	1481777	1375225	837536	2097438
PE 38:7	356887	550166	314588	498326	466916	410608	21871	7031	7334	13480	38177	3133	76629	76141	57866	44896	93583	50011
PE 38:7|PE 16:1_22:6	2111045	2442729	2056668	1659006	1593596	1887664	8856	5601	27880	113166	60903	76130	160089	114076	133794	172590	309408	191718
PE 40:4	531989	654956	543645	475301	553006	648552	43709	53308	34858	49975	39053	22342	41714	67501	126940	151910	148484	88330
PE 40:6|PE 18:0_22:6	12594200	19195712	14379248	20411522	13262537	10118110	677078	759714	520885	596454	632130	311500	990418	774696	1186707	1154167	955914	1304978
PE P-36:2|PE P-18:1_18:1	4692666	6684632	4997336	4285754	4038761	4894989	34008	55990	0	67417	49583	26821	199365	66729	176010	155738	170330	197502
PE P-38:2|PE P-18:1_20:1	750765	1136410	850082	558937	583758	819806	7201	0	7680	9089	8764	0	36661	39405	35394	38775	54951	48791
PE P-38:5|PE P-18:1_20:4	28290460	38207052	29525564	23856678	23946404	31583210	260987	424423	400683	515321	490905	354358	18138318	14446837	462180	507531	4035143	4058370
PE P-40:6|PE P-18:1_22:5	13574042	18448870	11489496	11334018	10909317	10575668	119535	119449	32027	248063	45579	20932	1265029	1081007	1113067	1103833	1338862	1516302
PE P-40:7|PE P-18:1_22:6	1807499	2087774	1831714	1277380	1468752	1666897	335038	84177	183980	1012136	382554	130816	4849878	5053824	4515314	4438620	3788476	5126006
PE P-40:8|PE P-18:2_22:6	11939668	11890185	15077976	9524812	10638593	14003359	53279	144957	87326	186941	69031	41603	528962	658295	602692	549187	660235	766491
PG 34:2|PG 16:0_18:2	9685247	11533522	9874878	10122961	10458154	9621360	2757370	3887954	3460256	3991019	4422598	3506625	7846436	7440911	5042054	5589074	10200577	5973949
PG 36:3	3129434	6772432	4652632	5793076	4328690	4230672	230739	227029	184227	344525	121775	177095	431825	430001	411288	437940	553224	418873
PG 36:4|PG 16:0_20:4	2424354	2393789	2843468	1798063	2049480	2987841	7236	7347	3846	78395	57997	9334	123349	136056	101277	101335	129217	145951
PG 38:4	700404	969608	880042	612650	495845	737821	135979	167696	151041	205173	170724	169994	190342	462981	544311	517378	433682	651010
PG 38:5	2669500	2474322	2568659	1535306	1265476	2050922	1198522	1052429	953166	1386686	1362279	1289495	487079	486564	454033	406674	1062609	366609
PI 38:3	439450	382174	438614	258475	341204	387796	0	0	0	22010	0	0	22931	62061	82272	109331	76459	30586
PI 38:5	758882	736168	751138	684278	588480	647524	5016	11998	8745	2022	1566	1552	84308	91442	85788	115600	98346	102336
PS 36:1	8821470	11168404	7971311	5459062	5649993	8552457	5431896	3467049	4937074	7041797	7392856	4141772	8432772	8060911	7518691	10948061	9893871	8522679
PS 38:6	325750	470311	367376	327570	300771	399276	0	1518	0	0	0	1548	7851	17698	48874	26000	14783	40076
PS 40:6|PS 18:0_22:6	30036822	31895920	25765338	23184406	21436998	28617434	8755	3657	10587	3634	5301	0	32231	33693	29131	12431	31362	59385
TG 46:2|TG 14:0_14:1_18:1	1747815	2581807	1191423	2989134	5468370	735159	6746	1309	4815	22860	14574	18779	43954	59679	38550	41795	42549	61663
TG 52:6|TG 16:0_18:3_18:3	1270363	2096695	935612	3727988	3612534	662986	40533	35449	17392	44121	61579	48790	140091	41234	193693	149498	209877	106346
TG 54:6|TG 18:1_18:2_18:3	4131706	13776341	4400058	33985042	56244123	2566908	2186390	1872233	1869670	2142553	2146741	2729592	3166642	3085595	4073940	2930345	4198840	3174612
TG 54:7|TG 18:2_18:2_18:3	711790	1833678	782632	3476237	3575837	529129	480852	372595	402932	390842	433656	484879	616758	572040	663940	505087	702541	572104
TG 56:5|TG 18:0_18:1_20:4	5579870	9100057	6824035	12083217	10662226	2939672	1175186	338439	416056	947892	1658053	1303312	1243641	1829637	2444200	1631927	2620047	2026065
TG 56:8|TG 18:2_18:2_20:4	685779	1281260	857410	1749851	1798449	366219	8485	4188	6936	9903	5382	13075	37151	23245	10736	14281	13059	24514
TG 58:4|TG 18:1_22:1_18:2	580109	1091238	676612	3457894	3054464	348937	45524	26982	25566	31254	49997	55300	68210	64025	178273	52290	140038	62359
TG 58:6|TG 18:0_18:1_22:5	1473146	1861545	1616816	2873182	3783452	776263	1688	2278	7186	2168	90415	116807	110330	147012	166678	120077	175101	145833

## Sheet: DAG 30_5
C	M	QF
499257	1193183	905563
542157	1066581	957502
481723	1289726	874952
514318	1086769	901148
528006	1297724	1004247
548310	1035603	959879

## Sheet: DAG 30_0
C	M	QF
218191	598365	548616
327553	1110976	606450
184525	924110	574912
256936	830659	601286
273903	797136	771159
265325	701874	654947

## Sheet: DAG 32_0
C	M	QF
5102130	16362634	16072299
4811718	20619356	16364869
4271012	16849608	10376918
4147553	20987172	10884766
4215751	16808052	17423120
4554938	15172856	10387564

## Sheet: DAG 17_17
C	M	QF
9932780	41069620	30036496
8917329	39548376	30910280
7928916	37539984	34982320
8323333	42569328	33469628
8630225	36614012	31828264
9475560	31056048	32261708

## Sheet: DAG 16_18
C	M	QF
248583	1059712	706105
199883	893859	808953
201200	969657	716456
186398	1066860	824776
162989	900526	715552
232778	642819	841583

## Sheet: DAG 34_1
C	M	QF
1656550	3091012	2680866
2427898	4107244	2166104
2047545	3419557	3463129
2474802	3662886	2746725
2571847	3783710	2948957
1012300	3661419	3769170

[truncated: 3 more sheets: DAG 36_0, DAG 36_1, DAG 40_2]
