# Supplementary material for: Integrated Network Pharmacology and Lipidomics to Reveal the Inhibitory Effect of Qingfei Oral Liquid on Excessive Autophagy in RSV-Induced Lung Inflammation
Source: Front Pharmacol. 2021 Dec 1;12:777689. doi: 10.3389/fphar.2021.777689 (PMC8672039; doi:10.3389/fphar.2021.777689)
Supplement: Supplementary file 4 [file DataSheet3.xlsx]

## Sheet: Body weight
C										M										QF
17.31	21.26	19.2	21.23	19.05	20.53	19.37	21.63	19.14	19.16	22	18.5	20.5	18.5	22	17.5	18.5	21	20.5	18.5	21	21	21.5	21.5	21	19	20	20	19.5	20.5
18	21.5	20.5	22.5	19	17.5	21	21.5	20.5	19.5	17.5	19	20	18.5	18.5	22	17	19	18.5	19	20.5	20.5	21.5	21.5	21	18.5	17	20.5	20	20
18.4	22	20.8	22.4	19.4	18.4	21	22.5	21	20.2	17.7	18.6	20	18.1	18	21	16.8	18.3	17.5	18.6	20.4	23.8	20	21.5	19	17.2	19.7	20	20.9	20
18.2	21.6	20.4	21.2	19.3	18.1	21.5	21.9	21	20	17.8	18	19.2	18.1	18	21	16.9	17.6	17.1	18	19.9	22.7	20.7	19.3	19.6	18.5	16.8	19.2	21.2	20.4
21.4	18.6	20.4	22.3	18.8	18.2	21	20.6	21.7	19.5	18.2	18.2	20	20.8	18.6	18.3	16.8	18	17.8	18	19.8	22	20.4	19.2	19.8	18.9	16.8	19	21.1	20.2

## Sheet: PCR RSV F
C	M	QF
1	146.673	2.29526
1	157.696	1.27689
1	136.695	4.3838
1	118.964	5.88539
1	177.685	3.19075
1	147.418	3.44702

## Sheet: PCR RSV G
C	M	QF
1	19.9085	1.49409
1	20.496	0.69871
1	17.227	0.52164
1	16.278	3.18924
1	20.4606	0.63646
1	19.9081	0.73417

## Sheet: PCR IL-1β
C	M	QF
1	1.1638	0.900318
1	1.11606	0.950211
1	1.79015	0.855326
1	1.05846	0.817019
1	1.26503	0.834744
1	1.46424	0.87123

## Sheet: PCR TNF-α
C	M	QF
1	4.57074	0.33852
1	5.12152	0.354389
1	1.57315	0.471662
1	1.49476	0.416625
1	3.58953	0.450501
1	3.6308	0.347803

## Sheet: PCR IL-6
C	M	QF
1	1.15712	1.07453
1	1.15116	1.03824
1	1.05997	0.975638
1	1.03633	0.97151
1	1.04668	0.982697
1	1.05023	0.970625

## Sheet: WB PI3K
C	M	QF
1.14226	1.65745	1.3153
1.04544	1.95891	1.63104
1.25215	1.73558	1.24355
0.995346	2.01648	1.15477

## Sheet: WB AKT
C	M	QF
0.943601	1.21052	0.541226
0.995013	1.33412	0.928309
0.952203	1.28473	0.984004
0.827015	1.49479	0.845291

## Sheet: WB mTOR
C	M	QF
0.428075	1.17288	0.885786
0.869028	1.18966	0.552515
0.279263	1.74032	0.545152
0.845828	1.52403	0.423153

## Sheet: WB Atg5
C	M	QF
0.834803	1.20395	1.03276
0.699231	1.35269	0.67977
0.875859	1.06475	0.6369

[truncated: 3 more sheets: WB IL3B,  WB Beclin-1, WB VPS34]
