# Supplementary material for: Integrated Network Pharmacology and Lipidomics to Reveal the Inhibitory Effect of Qingfei Oral Liquid on Excessive Autophagy in RSV-Induced Lung Inflammation
Source: Front Pharmacol. 2021 Dec 1;12:777689. doi: 10.3389/fphar.2021.777689 (PMC8672039; doi:10.3389/fphar.2021.777689)
Supplement: Supplementary file 5 [file DataSheet5.xlsx]

## Sheet: component-target network
MOLID	Symbol
MOL000006	AR
MOL000006	PTGS2
MOL000006	PIK3CG
MOL000006	RELA
MOL000006	EGFR
MOL000006	AKT1
MOL000006	VEGFA
MOL000006	CCND1
MOL000006	BCL2L1
MOL000006	CDKN1A
MOL000006	MMP2
MOL000006	MMP9
MOL000006	MAPK1
MOL000006	IL10
MOL000006	TNF
MOL000006	JUN
MOL000006	IL6
MOL000006	CASP3
MOL000006	TP53
MOL000006	NFKBIA
MOL000006	TOP1
MOL000006	MDM2
MOL000006	APP
MOL000006	ERBB2
MOL000006	PPARG
MOL000006	CASP7
MOL000006	ICAM1
MOL000006	MCL1
MOL000006	IL2
MOL000006	IFNG
MOL000006	IL4
MOL000006	SLC2A4
MOL000006	CD40LG
MOL000069	PTGS2
MOL000069	BCL2
MOL000069	IL10
MOL000069	TNF
MOL000069	PIK3CG
MOL000069	SLC22A5
MOL000098	AR
MOL000098	PPARG
MOL000098	PTGS2
MOL000098	PIK3CG
MOL000098	ADRB2
MOL000098	NOS3
MOL000098	RELA
MOL000098	EGFR
MOL000098	AKT1
MOL000098	VEGFA
MOL000098	CCND1
MOL000098	BCL2
MOL000098	BCL2L1
MOL000098	FOS
MOL000098	CDKN1A
MOL000098	BAX
MOL000098	MMP2
MOL000098	MMP9
MOL000098	MAPK1
MOL000098	IL10
MOL000098	EGF
MOL000098	TNF
MOL000098	JUN
MOL000098	IL6
MOL000098	CASP3
MOL000098	TP53
MOL000098	NFKBIA
MOL000098	CASP8
MOL000098	TOP1
MOL000098	SOD1
MOL000098	PRKCA
MOL000098	HIF1A
MOL000098	STAT1
MOL000098	CDK1
MOL000098	ERBB2
MOL000098	CAV1
MOL000098	MYC
MOL000098	GJA1
MOL000098	ICAM1
MOL000098	IL1B
MOL000098	CCL2
MOL000098	SELE
MOL000098	VCAM1
MOL000098	CXCL8
MOL000098	DUOX2
MOL000098	HSPB1
MOL000098	TGFB1
MOL000098	IL2
MOL000098	THBD
MOL000098	SERPINE1
MOL000098	IFNG
MOL000098	ALOX5AP
MOL000098	IL1A
MOL000098	MPO
MOL000098	ABCG2
MOL000098	NFE2L2
MOL000098	PARP1
MOL000098	SLC2A4
MOL000098	CXCL11
MOL000098	CXCL2
MOL000098	CHEK2
MOL000098	PPARA
MOL000098	CRP
MOL000098	CXCL10
MOL000098	CHUK
MOL000098	SPP1
MOL000098	IGFBP3
MOL000098	IGF2
MOL000098	CD40LG
MOL000098	IRF1
MOL000098	ERBB3
MOL000098	GSTM1
MOL000098	NOS2
MOL000098	ALOX5
MOL000211	PGR
MOL000296	PGR
MOL000296	CHRM1
MOL000296	LYZ
MOL000296	PTGS2
MOL000354	NOS2
MOL000354	AR
MOL000354	PPARG
MOL000354	PTGS2
MOL000354	PTPN1
MOL000354	MAPK14
MOL000354	PIK3CG
MOL000354	CCNA2
MOL000354	NOS3
MOL000354	RELA
MOL000358	PGR
MOL000358	PTGS2
MOL000358	PIK3CG
MOL000358	CHRM1
MOL000358	ADRB2
MOL000358	BCL2
MOL000358	BAX
MOL000358	JUN
MOL000358	CASP3
MOL000358	CASP8
MOL000358	PRKCA
MOL000358	TGFB1
MOL000359	PGR
MOL000422	NOS2
MOL000422	AR
MOL000422	PPARG
MOL000422	PTGS2
MOL000422	PIK3CG
MOL000422	PGR
MOL000422	CHRM1
MOL000422	NOS3
MOL000422	RELA
MOL000422	IKBKB
MOL000422	AKT1
MOL000422	BCL2
MOL000422	BAX
MOL000422	TNF
MOL000422	JUN
MOL000422	CASP3
MOL000422	MAPK8
MOL000422	STAT1
MOL000422	CDK1
MOL000422	ICAM1
MOL000422	SELE
MOL000422	VCAM1
MOL000422	ALOX5
MOL000422	SLC2A4
MOL000422	GSTM1
MOL000449	PGR
MOL000449	PTGS2
MOL000449	ADRB2
MOL000449	CHRM1
MOL000492	PTGS2
MOL000569	PTGS2
MOL000953	PGR
MOL001002	AR
MOL001002	PGR
MOL001002	RELA
MOL001002	VEGFA
MOL001002	CDKN1A
MOL001002	MMP2
MOL001002	MMP9
MOL001002	NFKBIA
MOL001002	CXCL8
MOL001002	IGF2
MOL001002	GSTM1
MOL001004	NOS2
MOL001004	AR
MOL001004	PPARG
MOL001004	PTGS2
MOL001004	PGR
MOL001004	NR3C1
MOL001420	PGR
MOL001420	PTGS2
MOL001494	PTGS2
MOL001601	CHRM1
MOL001601	PTGS2
MOL001601	ADRB2
MOL001659	PGR
MOL001755	PGR
MOL001771	PGR
MOL001941	CHRM1
MOL001941	PTGS2
MOL001941	PIK3CG
MOL001942	PTGS2
MOL002222	CHRM1
MOL002222	PTGS2
MOL002222	ADRB2
MOL002222	DRD2
MOL002268	PTGS2
MOL002268	PIK3CG
MOL002268	JUN
MOL002311	NOS2
MOL002311	PPARG
MOL002311	PTGS2
MOL002311	KDR
MOL002311	MAPK14
MOL002311	CCNA2
MOL002514	NOS2
MOL002514	AR
MOL002514	PTGS2
MOL002514	PIK3CG
MOL002651	CHRM1
MOL002651	AR
MOL002651	PPARG
MOL002651	PTGS2
MOL002651	ADRB2
MOL002823	AR
MOL002823	PPARG
MOL002823	PTGS2
MOL002823	PIK3CG
MOL002881	NOS2
MOL002881	PTGS2
MOL003758	NOS2
MOL003758	AR
MOL003758	PPARG
MOL003758	PTGS2
MOL003758	MAPK14
MOL003856	AR
MOL003857	PPARG
MOL003857	CCNA2
MOL003858	NOS2
MOL003858	AR
MOL003858	PPARG
MOL003858	PTGS2
MOL003858	MAPK14
MOL003858	PIK3CG
MOL003927	PTGS2
MOL004328	PTGS2
MOL004328	PIK3CG
MOL004328	RELA
MOL004328	AKT1
MOL004328	BCL2
MOL004328	MAPK3
MOL004328	MAPK1
MOL004328	CASP3
MOL004328	LDLR
MOL004328	SOD1
MOL004328	PPARG
MOL004328	HMGCR
MOL004328	CYP19A1
MOL004328	PPARA
MOL004328	ABCC1
MOL004328	ADIPOQ
MOL004328	SOAT1
MOL004355	PGR
MOL004576	PTGS2
MOL004576	PIK3CG
MOL004576	RELA
MOL004576	ICAM1
MOL004792	PTGS2
MOL004798	NOS2
MOL004798	AR
MOL004798	PTGS2
MOL004798	PIK3CG
MOL004841	NOS2
MOL004841	AR
MOL004841	PPARG
MOL004841	PTGS2
MOL004841	ADRB2
MOL004841	MAPK14
MOL004841	CCNA2
MOL004903	PTGS2
MOL004903	KDR
MOL004903	SOD1
MOL004908	NOS2
MOL004908	CHRM1
MOL004908	AR
MOL004908	PPARG
MOL004908	PTGS2
MOL004908	ADRB2
MOL004908	MAPK14
MOL004908	CCNA2
MOL004912	NOS2
MOL004912	AR
MOL004912	PPARG
MOL004912	PTGS2
MOL004912	MAPK14
MOL004912	CCNA2
MOL005017	AR
MOL005017	PPARG
MOL005017	PTGS2
MOL005017	KDR
MOL005017	MAPK14
MOL005017	CCNA2
MOL005043	PGR
MOL005190	PTGS2
MOL005190	PIK3CG
MOL005190	NFE2L2
MOL005573	NOS2
MOL005573	AR
MOL005573	PTGS2
MOL005842	NOS2
MOL005842	PTGS2
MOL007036	CHRM1
MOL007036	PTGS2
MOL007036	ADRB2
MOL007041	CHRM1
MOL007041	AR
MOL007041	PPARG
MOL007041	PTGS2
MOL007041	NOS2
MOL007041	ADRB2
MOL007041	CDK1
MOL007041	PIK3CG
MOL007041	CCNA2
MOL007045	CHRM1
MOL007045	PTGS2
MOL007045	ADRB2
MOL007048	PTGS2
MOL007048	PTPN1
MOL007049	CHRM1
MOL007049	AR
MOL007049	PPARG
MOL007049	PTGS2
MOL007049	NOS3
MOL007049	ADRB2
MOL007049	DRD2
MOL007050	NOS2
MOL007050	AR
MOL007050	PPARG
MOL007050	MAPK14
MOL007050	CCNA2
MOL007058	AR
MOL007058	PTGS2
MOL007058	PIK3CG
MOL007059	CHRM1
MOL007059	PTGS2
MOL007059	ADRB2
MOL007061	CHRM1
MOL007061	PTGS2
MOL007061	ADRB2
MOL007063	NR3C1
MOL007064	PTGS2
MOL007064	PGR
MOL007064	NR3C1
MOL007068	PTGS2
MOL007068	PIK3CG
MOL007069	CHRM1
MOL007069	PTGS2
MOL007069	ADRB2
MOL007069	PIK3CG
MOL007070	PTGS2
MOL007071	PTGS2
MOL007077	PTGS2
MOL007079	CHRM1
MOL007079	PTGS2
MOL007079	ADRB2
MOL007081	PTGS2
MOL007081	PGR
MOL007081	NR3C1
MOL007082	PTGS2
MOL007082	PIK3CG
MOL007085	AR
MOL007085	PTGS2
MOL007088	CHRM1
MOL007088	PTGS2
MOL007088	ADRB2
MOL007088	PGR
MOL007088	RELA
MOL007088	STAT3
MOL007088	CCND1
MOL007088	BCL2L1
MOL007088	TNF
MOL007088	APP
MOL007088	EDN1
MOL007093	NOS2
MOL007093	CHRM1
MOL007093	AR
MOL007093	PPARG
MOL007093	PTGS2
MOL007093	ADRB2
MOL007093	CCNA2
MOL007094	CHRM1
MOL007094	PTGS2
MOL007094	ADRB2
MOL007098	CHRM1
MOL007098	AR
MOL007098	PTGS2
MOL007098	NOS3
MOL007100	NOS2
MOL007100	CHRM1
MOL007100	AR
MOL007100	PPARG
MOL007100	PTGS2
MOL007100	PTPN1
MOL007100	ADRB2
MOL007100	PIK3CG
MOL007100	CCNA2
MOL007101	PTGS2
MOL007101	ADRB2
MOL007101	PIK3CG
MOL007105	CHRM1
MOL007105	PTGS2
MOL007105	NOS3
MOL007105	ADRB2
MOL007107	CHRM1
MOL007107	ADRB2
MOL007108	NOS2
MOL007108	CHRM1
MOL007108	AR
MOL007108	PTGS2
MOL007108	ADRB2
MOL007108	DRD2
MOL007111	NOS2
MOL007111	CHRM1
MOL007111	AR
MOL007111	PTGS2
MOL007111	ADRB2
MOL007111	CCNA2
MOL007119	CHRM1
MOL007119	AR
MOL007119	PTGS2
MOL007119	ADRB2
MOL007119	NR3C1
MOL007119	CCNA2
MOL007120	PTGS2
MOL007120	PGR
MOL007120	NR3C1
MOL007122	CHRM1
MOL007122	AR
MOL007122	PTGS2
MOL007122	NOS3
MOL007122	ADRB2
MOL007124	CHRM1
MOL007124	AR
MOL007124	PTGS2
MOL007124	NOS3
MOL007124	ADRB2
MOL007124	CCNA2
MOL007125	CHRM1
MOL007125	PPARG
MOL007125	PTGS2
MOL007125	ADRB2
MOL007127	PTGS2
MOL007127	ADRB2
MOL007127	PIK3CG
MOL007130	NOS2
MOL007130	AR
MOL007130	PTGS2
MOL007130	PTPN1
MOL007132	AR
MOL007132	PPARG
MOL007132	PTGS2
MOL007132	CCNA2
MOL007141	PTGS2
MOL007142	PTPN1
MOL007143	PTGS2
MOL007143	PGR
MOL007143	PTPN1
MOL007143	NR3C1
MOL007145	CHRM1
MOL007145	PTGS2
MOL007145	ADRB2
MOL007145	DRD2
MOL007150	PTGS2
MOL007151	PTGS2
MOL007152	PTGS2
MOL007154	CHRM1
MOL007154	PTGS2
MOL007154	ADRB2
MOL007154	RELA
MOL007154	BCL2
MOL007154	FOS
MOL007154	CDKN1A
MOL007154	MMP9
MOL007154	JUN
MOL007154	CASP3
MOL007154	TP53
MOL007154	NFKBIA
MOL007154	EDN1
MOL007154	MYC
MOL007154	NPM1
MOL007155	CHRM1
MOL007155	PTGS2
MOL007155	ADRB2
MOL007156	AR
MOL007156	PPARG
MOL007156	PTGS2
MOL007207	CHRM1
MOL007207	PTGS2
MOL007207	ADRB2
MOL007214	PTGS2
MOL010489	PTGS2
MOL010788	PTGS2
MOL010921	CHRM1
MOL010921	PTGS2
MOL010921	PGR
MOL010921	ADRB2
MOL010921	DRD2
MOL011319	CHRM1
MOL011319	ADRB2
MOL012681	AR
MOL012681	PTGS2
MOL012681	ADRB2
MOL012686	PTGS2
MOL012689	AR
MOL012689	PTGS2
MOL012714	PTGS2
MOL012735	CCNA2
MOL012753	NOS2
MOL012753	PTGS2
MOL012753	KDR
MOL012800	NOS2
MOL012800	AR
MOL012800	PPARG
MOL012800	PTGS2
MOL012800	PIK3CG
MOL012922	CHRM1
MOL012922	PTGS2
MOL012922	ADRB2
MOL013077	CHRM1
MOL013077	PTGS2
MOL013077	PTPN1
MOL013077	ADRB2
MOL013103	PTGS2
MOL013177	PTGS2
MOL013281	ADRB2
MOL013281	MAPK14
MOL013281	PIK3CG
MOL013287	NOS2
MOL013287	CHRM1
MOL013287	AR
MOL013287	PTGS2
MOL013287	NOS3
MOL013287	ADRB2
MOL013287	CCNA2
MOL013288	AR
MOL000006	Qingfei Qral Liquid
MOL000069	Qingfei Qral Liquid
MOL000098	Qingfei Qral Liquid
MOL000211	Qingfei Qral Liquid
MOL000296	Qingfei Qral Liquid
MOL000354	Qingfei Qral Liquid
MOL000358	Qingfei Qral Liquid
MOL000359	Qingfei Qral Liquid
MOL000422	Qingfei Qral Liquid
MOL000449	Qingfei Qral Liquid
MOL000492	Qingfei Qral Liquid
MOL000569	Qingfei Qral Liquid
MOL000953	Qingfei Qral Liquid
MOL001002	Qingfei Qral Liquid
MOL001004	Qingfei Qral Liquid
MOL001420	Qingfei Qral Liquid
MOL001494	Qingfei Qral Liquid
MOL001601	Qingfei Qral Liquid
MOL001659	Qingfei Qral Liquid
MOL001755	Qingfei Qral Liquid
MOL001771	Qingfei Qral Liquid
MOL001941	Qingfei Qral Liquid
MOL001942	Qingfei Qral Liquid
MOL002222	Qingfei Qral Liquid
MOL002268	Qingfei Qral Liquid
MOL002311	Qingfei Qral Liquid
MOL002514	Qingfei Qral Liquid
MOL002651	Qingfei Qral Liquid
MOL002823	Qingfei Qral Liquid
MOL002881	Qingfei Qral Liquid
MOL003758	Qingfei Qral Liquid
MOL003856	Qingfei Qral Liquid
MOL003857	Qingfei Qral Liquid
MOL003858	Qingfei Qral Liquid
MOL003927	Qingfei Qral Liquid
MOL004328	Qingfei Qral Liquid
MOL004355	Qingfei Qral Liquid
MOL004576	Qingfei Qral Liquid
MOL004792	Qingfei Qral Liquid
MOL004798	Qingfei Qral Liquid
MOL004841	Qingfei Qral Liquid
MOL004903	Qingfei Qral Liquid
MOL004908	Qingfei Qral Liquid
MOL004912	Qingfei Qral Liquid
MOL005017	Qingfei Qral Liquid
MOL005043	Qingfei Qral Liquid
MOL005190	Qingfei Qral Liquid
MOL005573	Qingfei Qral Liquid
MOL005842	Qingfei Qral Liquid
MOL007036	Qingfei Qral Liquid
MOL007041	Qingfei Qral Liquid
MOL007045	Qingfei Qral Liquid
MOL007048	Qingfei Qral Liquid
MOL007049	Qingfei Qral Liquid
MOL007050	Qingfei Qral Liquid
MOL007058	Qingfei Qral Liquid
MOL007059	Qingfei Qral Liquid
MOL007061	Qingfei Qral Liquid
MOL007063	Qingfei Qral Liquid
MOL007064	Qingfei Qral Liquid
MOL007068	Qingfei Qral Liquid
MOL007069	Qingfei Qral Liquid
MOL007070	Qingfei Qral Liquid
MOL007071	Qingfei Qral Liquid
MOL007077	Qingfei Qral Liquid
MOL007079	Qingfei Qral Liquid
MOL007081	Qingfei Qral Liquid
MOL007082	Qingfei Qral Liquid
MOL007085	Qingfei Qral Liquid
MOL007088	Qingfei Qral Liquid
MOL007093	Qingfei Qral Liquid
MOL007094	Qingfei Qral Liquid
MOL007098	Qingfei Qral Liquid
MOL007100	Qingfei Qral Liquid
MOL007101	Qingfei Qral Liquid
MOL007105	Qingfei Qral Liquid
MOL007107	Qingfei Qral Liquid
MOL007108	Qingfei Qral Liquid
MOL007111	Qingfei Qral Liquid
MOL007119	Qingfei Qral Liquid
MOL007120	Qingfei Qral Liquid
MOL007122	Qingfei Qral Liquid
MOL007124	Qingfei Qral Liquid
MOL007125	Qingfei Qral Liquid
MOL007127	Qingfei Qral Liquid
MOL007130	Qingfei Qral Liquid
MOL007132	Qingfei Qral Liquid
MOL007141	Qingfei Qral Liquid
MOL007142	Qingfei Qral Liquid
MOL007143	Qingfei Qral Liquid
MOL007145	Qingfei Qral Liquid
MOL007150	Qingfei Qral Liquid
MOL007151	Qingfei Qral Liquid
MOL007152	Qingfei Qral Liquid
MOL007154	Qingfei Qral Liquid
MOL007155	Qingfei Qral Liquid
MOL007156	Qingfei Qral Liquid
MOL007207	Qingfei Qral Liquid
MOL007214	Qingfei Qral Liquid
MOL010489	Qingfei Qral Liquid
MOL010788	Qingfei Qral Liquid
MOL010921	Qingfei Qral Liquid
MOL011319	Qingfei Qral Liquid
MOL012681	Qingfei Qral Liquid
MOL012686	Qingfei Qral Liquid
MOL012689	Qingfei Qral Liquid
MOL012714	Qingfei Qral Liquid
MOL012735	Qingfei Qral Liquid
MOL012753	Qingfei Qral Liquid
MOL012800	Qingfei Qral Liquid
MOL012922	Qingfei Qral Liquid
MOL013077	Qingfei Qral Liquid
MOL013103	Qingfei Qral Liquid
MOL013177	Qingfei Qral Liquid
MOL013281	Qingfei Qral Liquid
MOL013287	Qingfei Qral Liquid
MOL013288	Qingfei Qral Liquid
AR	RSV Pneumonia
PTGS2	RSV Pneumonia
PIK3CG	RSV Pneumonia
RELA	RSV Pneumonia
EGFR	RSV Pneumonia
AKT1	RSV Pneumonia
VEGFA	RSV Pneumonia
CCND1	RSV Pneumonia
BCL2L1	RSV Pneumonia
CDKN1A	RSV Pneumonia
MMP2	RSV Pneumonia
MMP9	RSV Pneumonia
MAPK1	RSV Pneumonia
IL10	RSV Pneumonia
TNF	RSV Pneumonia
JUN	RSV Pneumonia
IL6	RSV Pneumonia
CASP3	RSV Pneumonia
TP53	RSV Pneumonia
NFKBIA	RSV Pneumonia
TOP1	RSV Pneumonia
MDM2	RSV Pneumonia
APP	RSV Pneumonia
ERBB2	RSV Pneumonia
PPARG	RSV Pneumonia
CASP7	RSV Pneumonia
ICAM1	RSV Pneumonia
MCL1	RSV Pneumonia
IL2	RSV Pneumonia
IFNG	RSV Pneumonia
IL4	RSV Pneumonia
SLC2A4	RSV Pneumonia
CD40LG	RSV Pneumonia
BCL2	RSV Pneumonia
SLC22A5	RSV Pneumonia
ADRB2	RSV Pneumonia
NOS3	RSV Pneumonia
FOS	RSV Pneumonia
BAX	RSV Pneumonia
EGF	RSV Pneumonia
CASP8	RSV Pneumonia
SOD1	RSV Pneumonia
PRKCA	RSV Pneumonia
HIF1A	RSV Pneumonia
STAT1	RSV Pneumonia
CDK1	RSV Pneumonia
CAV1	RSV Pneumonia
MYC	RSV Pneumonia
GJA1	RSV Pneumonia
IL1B	RSV Pneumonia
CCL2	RSV Pneumonia
SELE	RSV Pneumonia
VCAM1	RSV Pneumonia
CXCL8	RSV Pneumonia
DUOX2	RSV Pneumonia
HSPB1	RSV Pneumonia
TGFB1	RSV Pneumonia
THBD	RSV Pneumonia
SERPINE1	RSV Pneumonia
ALOX5AP	RSV Pneumonia
IL1A	RSV Pneumonia
MPO	RSV Pneumonia
ABCG2	RSV Pneumonia
NFE2L2	RSV Pneumonia
PARP1	RSV Pneumonia
CXCL11	RSV Pneumonia
CXCL2	RSV Pneumonia
CHEK2	RSV Pneumonia
PPARA	RSV Pneumonia
CRP	RSV Pneumonia
CXCL10	RSV Pneumonia
CHUK	RSV Pneumonia
SPP1	RSV Pneumonia
IGFBP3	RSV Pneumonia
IGF2	RSV Pneumonia
IRF1	RSV Pneumonia
ERBB3	RSV Pneumonia
GSTM1	RSV Pneumonia
NOS2	RSV Pneumonia
ALOX5	RSV Pneumonia
PGR	RSV Pneumonia
CHRM1	RSV Pneumonia
LYZ	RSV Pneumonia
PTPN1	RSV Pneumonia
MAPK14	RSV Pneumonia
CCNA2	RSV Pneumonia
IKBKB	RSV Pneumonia
MAPK8	RSV Pneumonia
NR3C1	RSV Pneumonia
DRD2	RSV Pneumonia
KDR	RSV Pneumonia
MAPK3	RSV Pneumonia
LDLR	RSV Pneumonia
HMGCR	RSV Pneumonia
CYP19A1	RSV Pneumonia
ABCC1	RSV Pneumonia
ADIPOQ	RSV Pneumonia
SOAT1	RSV Pneumonia
STAT3	RSV Pneumonia
EDN1	RSV Pneumonia
NPM1	RSV Pneumonia

## Sheet: degree of component and target
AverageShortestPathLength	BetweennessCentrality	ClosenessCentrality	ClusteringCoefficient	Degree	degree.layout	Eccentricity	EdgeCount	Indegree	IsSingleNode	name	NeighborhoodConnectivity	NumberOfDirectedEdges	NumberOfUndirectedEdges	Outdegree	PartnerOfMultiEdgedNodePairs	Radiality	selected	SelfLoops	shared name	Stress	TopologicalCoefficient	Type
1.54338	0.307445	0.647929	0	101	101	3	101	101	FALSE	RSV Pneumonia	6.40594	0	101	0	0	0.995356	FALSE	0	RSV Pneumonia	101032	0.0462046
1.47032	0.289076	0.680124	0	117	117	3	117	117	FALSE	Qingfei Qral Liquid	5.66667	0	117	0	0	0.99598	FALSE	0	Qingfei Qral Liquid	105768	0.0462046
2.44749	4.28186e-05	0.408582	0	2	2	3	2	0	FALSE	MOL013288	78.5	0	2	2	0	0.987628	FALSE	0	MOL013288	160	0.662393	Drug
2.39269	0.00126856	0.417939	0	8	8	3	8	0	FALSE	MOL013287	49	0	8	8	0	0.988097	FALSE	0	MOL013287	3072	0.410256	Drug
2.42922	0.000444562	0.411654	0	4	4	3	4	0	FALSE	MOL013281	49	0	4	4	0	0.987784	FALSE	0	MOL013281	816	0.410256	Drug
2.44749	6.78069e-06	0.408582	0	2	2	3	2	0	FALSE	MOL013177	108	0	2	2	0	0.987628	FALSE	0	MOL013177	42	0.91453	Drug
2.44749	6.78069e-06	0.408582	0	2	2	3	2	0	FALSE	MOL013103	108	0	2	2	0	0.987628	FALSE	0	MOL013103	42	0.91453	Drug
2.42009	0.000784479	0.413208	0	5	5	3	5	0	FALSE	MOL013077	61.2	0	5	5	0	0.987862	FALSE	0	MOL013077	1224	0.51453	Drug
2.42922	0.000151873	0.411654	0	4	4	3	4	0	FALSE	MOL012922	74.5	0	4	4	0	0.987784	FALSE	0	MOL012922	636	0.628205	Drug
2.41096	0.000550484	0.414773	0	6	6	3	6	0	FALSE	MOL012800	55.6667	0	6	6	0	0.987941	FALSE	0	MOL012800	1706	0.467236	Drug
2.42922	0.000970668	0.411654	0	4	4	3	4	0	FALSE	MOL012753	61.75	0	4	4	0	0.987784	FALSE	0	MOL012753	854	0.519231	Drug
2.44749	0.00011073	0.408582	0	2	2	3	2	0	FALSE	MOL012735	67.5	0	2	2	0	0.987628	FALSE	0	MOL012735	204	0.568376	Drug
2.44749	6.78069e-06	0.408582	0	2	2	3	2	0	FALSE	MOL012714	108	0	2	2	0	0.987628	FALSE	0	MOL012714	42	0.91453	Drug
2.43836	8.06562e-05	0.410112	0	3	3	3	3	0	FALSE	MOL012689	85.3333	0	3	3	0	0.987706	FALSE	0	MOL012689	338	0.720798	Drug
2.44749	6.78069e-06	0.408582	0	2	2	3	2	0	FALSE	MOL012686	108	0	2	2	0	0.987628	FALSE	0	MOL012686	42	0.91453	Drug
2.42922	0.000171576	0.411654	0	4	4	3	4	0	FALSE	MOL012681	74.5	0	4	4	0	0.987784	FALSE	0	MOL012681	724	0.628205	Drug
2.43836	8.77018e-05	0.410112	0	3	3	3	3	0	FALSE	MOL011319	66.3333	0	3	3	0	0.987706	FALSE	0	MOL011319	338	0.558405	Drug
2.41096	0.00124836	0.414773	0	6	6	3	6	0	FALSE	MOL010921	54.3333	0	6	6	0	0.987941	FALSE	0	MOL010921	1842	0.45584	Drug
2.44749	6.78069e-06	0.408582	0	2	2	3	2	0	FALSE	MOL010788	108	0	2	2	0	0.987628	FALSE	0	MOL010788	42	0.91453	Drug
2.44749	6.78069e-06	0.408582	0	2	2	3	2	0	FALSE	MOL010489	108	0	2	2	0	0.987628	FALSE	0	MOL010489	42	0.91453	Drug
2.44749	6.78069e-06	0.408582	0	2	2	3	2	0	FALSE	MOL007214	108	0	2	2	0	0.987628	FALSE	0	MOL007214	42	0.91453	Drug
2.42922	0.000151873	0.411654	0	4	4	3	4	0	FALSE	MOL007207	74.5	0	4	4	0	0.987784	FALSE	0	MOL007207	636	0.628205	Drug
2.42922	0.000216474	0.411654	0	4	4	3	4	0	FALSE	MOL007156	70.5	0	4	4	0	0.987784	FALSE	0	MOL007156	728	0.594017	Drug
2.42922	0.000151873	0.411654	0	4	4	3	4	0	FALSE	MOL007155	74.5	0	4	4	0	0.987784	FALSE	0	MOL007155	636	0.628205	Drug
2.52055	0.000119301	0.396739	0	2	2	3	2	1	FALSE	NPM1	58.5	0	2	1	0	0.987004	FALSE	0	NPM1	176	0.569307	Gene
2.31963	0.0146332	0.431102	0	16	16	3	16	0	FALSE	MOL007154	22.4375	0	16	16	0	0.988721	FALSE	0	MOL007154	8266	0.183226	Drug
2.44749	6.78069e-06	0.408582	0	2	2	3	2	0	FALSE	MOL007152	108	0	2	2	0	0.987628	FALSE	0	MOL007152	42	0.91453	Drug
2.44749	6.78069e-06	0.408582	0	2	2	3	2	0	FALSE	MOL007151	108	0	2	2	0	0.987628	FALSE	0	MOL007151	42	0.91453	Drug
2.44749	6.78069e-06	0.408582	0	2	2	3	2	0	FALSE	MOL007150	108	0	2	2	0	0.987628	FALSE	0	MOL007150	42	0.91453	Drug
2.42009	0.000861885	0.413208	0	5	5	3	5	0	FALSE	MOL007145	60.8	0	5	5	0	0.987862	FALSE	0	MOL007145	1196	0.511111	Drug
2.42009	0.00133114	0.413208	0	5	5	3	5	0	FALSE	MOL007143	50.8	0	5	5	0	0.987862	FALSE	0	MOL007143	1372	0.425641	Drug
2.44749	0.000266074	0.408582	0	2	2	3	2	0	FALSE	MOL007142	62.5	0	2	2	0	0.987628	FALSE	0	MOL007142	224	0.525641	Drug
2.44749	6.78069e-06	0.408582	0	2	2	3	2	0	FALSE	MOL007141	108	0	2	2	0	0.987628	FALSE	0	MOL007141	42	0.91453	Drug
2.42009	0.00044336	0.413208	0	5	5	3	5	0	FALSE	MOL007132	60	0	5	5	0	0.987862	FALSE	0	MOL007132	1204	0.504274	Drug
2.42009	0.000795459	0.413208	0	5	5	3	5	0	FALSE	MOL007130	58	0	5	5	0	0.987862	FALSE	0	MOL007130	1272	0.487179	Drug
2.42922	0.00022882	0.411654	0	4	4	3	4	0	FALSE	MOL007127	71	0	4	4	0	0.987784	FALSE	0	MOL007127	768	0.598291	Drug
2.42009	0.000331639	0.413208	0	5	5	3	5	0	FALSE	MOL007125	64.8	0	5	5	0	0.987862	FALSE	0	MOL007125	1176	0.545299	Drug
2.40183	0.00102971	0.41635	0	7	7	3	7	0	FALSE	MOL007124	52.2857	0	7	7	0	0.988019	FALSE	0	MOL007124	2394	0.438339	Drug
2.41096	0.000720247	0.414773	0	6	6	3	6	0	FALSE	MOL007122	58	0	6	6	0	0.987941	FALSE	0	MOL007122	1750	0.487179	Drug
2.42922	0.000732187	0.411654	0	4	4	3	4	0	FALSE	MOL007120	61.5	0	4	4	0	0.987784	FALSE	0	MOL007120	880	0.517094	Drug
2.40183	0.00139287	0.41635	0	7	7	3	7	0	FALSE	MOL007119	52	0	7	7	0	0.988019	FALSE	0	MOL007119	2466	0.435897	Drug
2.40183	0.000756046	0.41635	0	7	7	3	7	0	FALSE	MOL007111	54.5714	0	7	7	0	0.988019	FALSE	0	MOL007111	2362	0.457875	Drug
2.40183	0.00133524	0.41635	0	7	7	3	7	0	FALSE	MOL007108	52.8571	0	7	7	0	0.988019	FALSE	0	MOL007108	2418	0.443223	Drug
2.43836	8.77018e-05	0.410112	0	3	3	3	3	0	FALSE	MOL007107	66.3333	0	3	3	0	0.987706	FALSE	0	MOL007107	338	0.558405	Drug
2.42009	0.000562138	0.413208	0	5	5	3	5	0	FALSE	MOL007105	61.6	0	5	5	0	0.987862	FALSE	0	MOL007105	1184	0.517949	Drug
2.42922	0.00022882	0.411654	0	4	4	3	4	0	FALSE	MOL007101	71	0	4	4	0	0.987784	FALSE	0	MOL007101	768	0.598291	Drug
2.37443	0.00216821	0.421154	0	10	10	3	10	0	FALSE	MOL007100	44.2	0	10	10	0	0.988253	FALSE	0	MOL007100	4742	0.369231	Drug
2.42009	0.000579426	0.413208	0	5	5	3	5	0	FALSE	MOL007098	61.2	0	5	5	0	0.987862	FALSE	0	MOL007098	1264	0.51453	Drug
2.42922	0.000151873	0.411654	0	4	4	3	4	0	FALSE	MOL007094	74.5	0	4	4	0	0.987784	FALSE	0	MOL007094	636	0.628205	Drug
2.39269	0.000972843	0.417939	0	8	8	3	8	0	FALSE	MOL007093	51	0	8	8	0	0.988097	FALSE	0	MOL007093	3028	0.42735	Drug
2.51142	0.000322984	0.398182	0	3	3	3	3	2	FALSE	EDN1	43	0	3	1	0	0.987082	FALSE	0	EDN1	394	0.415842	Gene
2.52055	0.000176073	0.396739	0	2	2	3	2	1	FALSE	STAT3	56.5	0	2	1	0	0.987004	FALSE	0	STAT3	184	0.549505	Gene
2.35616	0.0104405	0.424419	0	12	12	3	12	0	FALSE	MOL007088	29.3333	0	12	12	0	0.988409	FALSE	0	MOL007088	5844	0.242165	Drug
2.43836	8.06562e-05	0.410112	0	3	3	3	3	0	FALSE	MOL007085	85.3333	0	3	3	0	0.987706	FALSE	0	MOL007085	338	0.720798	Drug
2.43836	0.000130353	0.410112	0	3	3	3	3	0	FALSE	MOL007082	80.6667	0	3	3	0	0.987706	FALSE	0	MOL007082	382	0.680912	Drug
2.42922	0.000732187	0.411654	0	4	4	3	4	0	FALSE	MOL007081	61.5	0	4	4	0	0.987784	FALSE	0	MOL007081	880	0.517094	Drug
2.42922	0.000151873	0.411654	0	4	4	3	4	0	FALSE	MOL007079	74.5	0	4	4	0	0.987784	FALSE	0	MOL007079	636	0.628205	Drug
2.44749	6.78069e-06	0.408582	0	2	2	3	2	0	FALSE	MOL007077	108	0	2	2	0	0.987628	FALSE	0	MOL007077	42	0.91453	Drug
2.44749	6.78069e-06	0.408582	0	2	2	3	2	0	FALSE	MOL007071	108	0	2	2	0	0.987628	FALSE	0	MOL007071	42	0.91453	Drug
2.44749	6.78069e-06	0.408582	0	2	2	3	2	0	FALSE	MOL007070	108	0	2	2	0	0.987628	FALSE	0	MOL007070	42	0.91453	Drug
2.42009	0.00033796	0.413208	0	5	5	3	5	0	FALSE	MOL007069	64.8	0	5	5	0	0.987862	FALSE	0	MOL007069	1184	0.545299	Drug
2.43836	0.000130353	0.410112	0	3	3	3	3	0	FALSE	MOL007068	80.6667	0	3	3	0	0.987706	FALSE	0	MOL007068	382	0.680912	Drug
2.42922	0.000732187	0.411654	0	4	4	3	4	0	FALSE	MOL007064	61.5	0	4	4	0	0.987784	FALSE	0	MOL007064	880	0.517094	Drug
2.44749	0.000274241	0.408582	0	2	2	3	2	0	FALSE	MOL007063	62.5	0	2	2	0	0.987628	FALSE	0	MOL007063	224	0.525641	Drug
2.42922	0.000151873	0.411654	0	4	4	3	4	0	FALSE	MOL007061	74.5	0	4	4	0	0.987784	FALSE	0	MOL007061	636	0.628205	Drug
2.42922	0.000151873	0.411654	0	4	4	3	4	0	FALSE	MOL007059	74.5	0	4	4	0	0.987784	FALSE	0	MOL007059	636	0.628205	Drug
2.42922	0.000227865	0.411654	0	4	4	3	4	0	FALSE	MOL007058	70.5	0	4	4	0	0.987784	FALSE	0	MOL007058	760	0.594017	Drug
2.41096	0.000674987	0.414773	0	6	6	3	6	0	FALSE	MOL007050	39.6667	0	6	6	0	0.987941	FALSE	0	MOL007050	1402	0.330484	Drug
2.39269	0.00185308	0.417939	0	8	8	3	8	0	FALSE	MOL007049	47.5	0	8	8	0	0.988097	FALSE	0	MOL007049	3116	0.397436	Drug
2.43836	0.00046945	0.410112	0	3	3	3	3	0	FALSE	MOL007048	74.6667	0	3	3	0	0.987706	FALSE	0	MOL007048	454	0.62963	Drug
2.42922	0.000151873	0.411654	0	4	4	3	4	0	FALSE	MOL007045	74.5	0	4	4	0	0.987784	FALSE	0	MOL007045	636	0.628205	Drug
2.37443	0.00261001	0.421154	0	10	10	3	10	0	FALSE	MOL007041	43.8	0	10	10	0	0.988253	FALSE	0	MOL007041	4694	0.365812	Drug
2.42922	0.000151873	0.411654	0	4	4	3	4	0	FALSE	MOL007036	74.5	0	4	4	0	0.987784	FALSE	0	MOL007036	636	0.628205	Drug
2.43836	0.000127248	0.410112	0	3	3	3	3	0	FALSE	MOL005842	80.6667	0	3	3	0	0.987706	FALSE	0	MOL005842	382	0.680912	Drug
2.42922	0.000213591	0.411654	0	4	4	3	4	0	FALSE	MOL005573	70.5	0	4	4	0	0.987784	FALSE	0	MOL005573	724	0.594017	Drug
2.42922	0.00141997	0.411654	0	4	4	3	4	0	FALSE	MOL005190	61.25	0	4	4	0	0.987784	FALSE	0	MOL005190	858	0.514957	Drug
2.44749	0.000101478	0.408582	0	2	2	3	2	0	FALSE	MOL005043	69.5	0	2	2	0	0.987628	FALSE	0	MOL005043	196	0.58547	Drug
2.40183	0.00190786	0.41635	0	7	7	3	7	0	FALSE	MOL005017	45.1429	0	7	7	0	0.988019	FALSE	0	MOL005017	2354	0.377289	Drug
2.40183	0.00103963	0.41635	0	7	7	3	7	0	FALSE	MOL004912	48.1429	0	7	7	0	0.988019	FALSE	0	MOL004912	2250	0.40293	Drug
2.38356	0.00154999	0.41954	0	9	9	3	9	0	FALSE	MOL004908	46.5556	0	9	9	0	0.988175	FALSE	0	MOL004908	3792	0.389364	Drug
2.42922	0.00174014	0.411654	0	4	4	3	4	0	FALSE	MOL004903	56.25	0	4	4	0	0.987784	FALSE	0	MOL004903	898	0.472222	Drug
2.39269	0.00128419	0.417939	0	8	8	3	8	0	FALSE	MOL004841	47.375	0	8	8	0	0.988097	FALSE	0	MOL004841	3006	0.396368	Drug
2.42009	0.000382417	0.413208	0	5	5	3	5	0	FALSE	MOL004798	61.6	0	5	5	0	0.987862	FALSE	0	MOL004798	1212	0.517949	Drug
2.44749	6.78069e-06	0.408582	0	2	2	3	2	0	FALSE	MOL004792	108	0	2	2	0	0.987628	FALSE	0	MOL004792	42	0.91453	Drug
2.42009	0.00126714	0.413208	0	5	5	3	5	0	FALSE	MOL004576	51.4	0	5	5	0	0.987862	FALSE	0	MOL004576	1308	0.430769	Drug
2.44749	0.000101478	0.408582	0	2	2	3	2	0	FALSE	MOL004355	69.5	0	2	2	0	0.987628	FALSE	0	MOL004355	196	0.58547	Drug
2.52055	0.000110475	0.396739	0	2	2	3	2	1	FALSE	SOAT1	59.5	0	2	1	0	0.987004	FALSE	0	SOAT1	172	0.579208	Gene
2.52055	0.000110475	0.396739	0	2	2	3	2	1	FALSE	ADIPOQ	59.5	0	2	1	0	0.987004	FALSE	0	ADIPOQ	172	0.579208	Gene
2.52055	0.000110475	0.396739	0	2	2	3	2	1	FALSE	ABCC1	59.5	0	2	1	0	0.987004	FALSE	0	ABCC1	172	0.579208	Gene
2.52055	0.000110475	0.396739	0	2	2	3	2	1	FALSE	CYP19A1	59.5	0	2	1	0	0.987004	FALSE	0	CYP19A1	172	0.579208	Gene
2.52055	0.000110475	0.396739	0	2	2	3	2	1	FALSE	HMGCR	59.5	0	2	1	0	0.987004	FALSE	0	HMGCR	172	0.579208	Gene
2.52055	0.000110475	0.396739	0	2	2	3	2	1	FALSE	LDLR	59.5	0	2	1	0	0.987004	FALSE	0	LDLR	172	0.579208	Gene
2.52055	0.000110475	0.396739	0	2	2	3	2	1	FALSE	MAPK3	59.5	0	2	1	0	0.987004	FALSE	0	MAPK3	172	0.579208	Gene
2.30137	0.0236351	0.434524	0	18	18	3	18	0	FALSE	MOL004328	17.8889	0	18	18	0	0.988877	FALSE	0	MOL004328	8806	0.144349	Drug
2.44749	6.78069e-06	0.408582	0	2	2	3	2	0	FALSE	MOL003927	108	0	2	2	0	0.987628	FALSE	0	MOL003927	42	0.91453	Drug
2.40183	0.00100894	0.41635	0	7	7	3	7	0	FALSE	MOL003858	49.2857	0	7	7	0	0.988019	FALSE	0	MOL003858	2314	0.412698	Drug
2.43836	0.000195403	0.410112	0	3	3	3	3	0	FALSE	MOL003857	53.6667	0	3	3	0	0.987706	FALSE	0	MOL003857	430	0.450142	Drug
2.44749	4.28186e-05	0.408582	0	2	2	3	2	0	FALSE	MOL003856	78.5	0	2	2	0	0.987628	FALSE	0	MOL003856	160	0.662393	Drug
2.41096	0.000779377	0.414773	0	6	6	3	6	0	FALSE	MOL003758	53.1667	0	6	6	0	0.987941	FALSE	0	MOL003758	1704	0.445869	Drug
2.43836	0.000127248	0.410112	0	3	3	3	3	0	FALSE	MOL002881	80.6667	0	3	3	0	0.987706	FALSE	0	MOL002881	382	0.680912	Drug
2.42009	0.000384116	0.413208	0	5	5	3	5	0	FALSE	MOL002823	61.6	0	5	5	0	0.987862	FALSE	0	MOL002823	1212	0.517949	Drug
2.41096	0.000463134	0.414773	0	6	6	3	6	0	FALSE	MOL002651	60.6667	0	6	6	0	0.987941	FALSE	0	MOL002651	1722	0.509972	Drug
2.42009	0.000382417	0.413208	0	5	5	3	5	0	FALSE	MOL002514	61.6	0	5	5	0	0.987862	FALSE	0	MOL002514	1212	0.517949	Drug
2.49315	0.00182342	0.401099	0	5	5	3	5	4	FALSE	KDR	24.6	0	5	1	0	0.987238	FALSE	0	KDR	844	0.233663	Gene
2.40183	0.00187493	0.41635	0	7	7	3	7	0	FALSE	MOL002311	43.1429	0	7	7	0	0.988019	FALSE	0	MOL002311	2318	0.360195	Drug
2.42922	0.000652059	0.411654	0	4	4	3	4	0	FALSE	MOL002268	62.25	0	4	4	0	0.987784	FALSE	0	MOL002268	838	0.523504	Drug
2.48402	0.00194464	0.402574	0	6	6	3	6	5	FALSE	DRD2	22	0	6	1	0	0.987316	FALSE	0	DRD2	1042	0.207921	Gene
2.42009	0.000861885	0.413208	0	5	5	3	5	0	FALSE	MOL002222	60.8	0	5	5	0	0.987862	FALSE	0	MOL002222	1196	0.511111	Drug
2.44749	6.78069e-06	0.408582	0	2	2	3	2	0	FALSE	MOL001942	108	0	2	2	0	0.987628	FALSE	0	MOL001942	42	0.91453	Drug
2.42922	0.000235206	0.411654	0	4	4	3	4	0	FALSE	MOL001941	70.5	0	4	4	0	0.987784	FALSE	0	MOL001941	776	0.594017	Drug
2.44749	0.000101478	0.408582	0	2	2	3	2	0	FALSE	MOL001771	69.5	0	2	2	0	0.987628	FALSE	0	MOL001771	196	0.58547	Drug
2.44749	0.000101478	0.408582	0	2	2	3	2	0	FALSE	MOL001755	69.5	0	2	2	0	0.987628	FALSE	0	MOL001755	196	0.58547	Drug
2.44749	0.000101478	0.408582	0	2	2	3	2	0	FALSE	MOL001659	69.5	0	2	2	0	0.987628	FALSE	0	MOL001659	196	0.58547	Drug
2.42922	0.000151873	0.411654	0	4	4	3	4	0	FALSE	MOL001601	74.5	0	4	4	0	0.987784	FALSE	0	MOL001601	636	0.628205	Drug
2.44749	6.78069e-06	0.408582	0	2	2	3	2	0	FALSE	MOL001494	108	0	2	2	0	0.987628	FALSE	0	MOL001494	42	0.91453	Drug
2.43836	0.000198629	0.410112	0	3	3	3	3	0	FALSE	MOL001420	79.3333	0	3	3	0	0.987706	FALSE	0	MOL001420	430	0.669516	Drug
2.46575	0.00469834	0.405556	0	8	8	3	8	7	FALSE	NR3C1	16.75	0	8	1	0	0.987472	FALSE	0	NR3C1	1556	0.155941	Gene
2.40183	0.00147228	0.41635	0	7	7	3	7	0	FALSE	MOL001004	48.2857	0	7	7	0	0.988019	FALSE	0	MOL001004	2486	0.404151	Drug
2.35616	0.00739346	0.424419	0	12	12	3	12	0	FALSE	MOL001002	18.5	0	12	12	0	0.988409	FALSE	0	MOL001002	3876	0.149573	Drug
2.44749	0.000101478	0.408582	0	2	2	3	2	0	FALSE	MOL000953	69.5	0	2	2	0	0.987628	FALSE	0	MOL000953	196	0.58547	Drug
2.44749	6.78069e-06	0.408582	0	2	2	3	2	0	FALSE	MOL000569	108	0	2	2	0	0.987628	FALSE	0	MOL000569	42	0.91453	Drug
2.44749	6.78069e-06	0.408582	0	2	2	3	2	0	FALSE	MOL000492	108	0	2	2	0	0.987628	FALSE	0	MOL000492	42	0.91453	Drug
2.42009	0.000439829	0.413208	0	5	5	3	5	0	FALSE	MOL000449	64	0	5	5	0	0.987862	FALSE	0	MOL000449	1232	0.538462	Drug
2.52055	6.88433e-05	0.396739	0	2	2	3	2	1	FALSE	MAPK8	63.5	0	2	1	0	0.987004	FALSE	0	MAPK8	156	0.618812	Gene
2.52055	6.88433e-05	0.396739	0	2	2	3	2	1	FALSE	IKBKB	63.5	0	2	1	0	0.987004	FALSE	0	IKBKB	156	0.618812	Gene
2.22831	0.0292406	0.44877	0	26	26	3	26	0	FALSE	MOL000422	18.6538	0	26	26	0	0.989502	FALSE	0	MOL000422	18584	0.150888	Drug
2.44749	0.000101478	0.408582	0	2	2	3	2	0	FALSE	MOL000359	69.5	0	2	2	0	0.987628	FALSE	0	MOL000359	196	0.58547	Drug
2.34703	0.00941258	0.42607	0	13	13	3	13	0	FALSE	MOL000358	29.2308	0	13	13	0	0.988487	FALSE	0	MOL000358	6736	0.241289	Drug
2.37443	0.0084482	0.421154	0	18	18	3	18	17	FALSE	CCNA2	12.3889	0	18	1	0	0.988253	FALSE	0	CCNA2	4796	0.112761	Gene
2.43836	0.00373506	0.410112	0	11	11	3	11	10	FALSE	MAPK14	15.7273	0	11	1	0	0.987706	FALSE	0	MAPK14	2370	0.145815	Gene
2.46575	0.00438254	0.405556	0	8	8	3	8	7	FALSE	PTPN1	17.75	0	8	1	0	0.987472	FALSE	0	PTPN1	1636	0.165842	Gene
2.3653	0.0033269	0.42278	0	11	11	3	11	0	FALSE	MOL000354	35.5455	0	11	11	0	0.988331	FALSE	0	MOL000354	5190	0.29526	Drug
2.52055	0.000481763	0.396739	0	2	2	3	2	1	FALSE	LYZ	53	0	2	1	0	0.987004	FALSE	0	LYZ	198	0.514851	Gene
2.17352	0.0300315	0.460084	0	40	40	3	40	39	FALSE	CHRM1	9.05	0	40	1	0	0.98997	FALSE	0	CHRM1	16924	0.079703	Gene
2.42009	0.00259268	0.413208	0	5	5	3	5	0	FALSE	MOL000296	56	0	5	5	0	0.987862	FALSE	0	MOL000296	1368	0.470085	Drug
2.3379	0.0246772	0.427734	0	22	22	3	22	21	FALSE	PGR	10.1364	0	22	1	0	0.988565	FALSE	0	PGR	7296	0.090459	Gene
2.44749	0.000101478	0.408582	0	2	2	3	2	0	FALSE	MOL000211	69.5	0	2	2	0	0.987628	FALSE	0	MOL000211	196	0.58547	Drug
2.51142	0.000125828	0.398182	0	3	3	3	3	2	FALSE	ALOX5	67.3333	0	3	1	0	0.987082	FALSE	0	ALOX5	330	0.656766	Gene
2.30137	0.0181155	0.434524	0	26	26	3	26	25	FALSE	NOS2	13.6538	0	26	1	0	0.988877	FALSE	0	NOS2	11868	0.125286	Gene
2.50228	0.000431624	0.399635	0	4	4	3	4	3	FALSE	GSTM1	53.5	0	4	1	0	0.98716	FALSE	0	GSTM1	704	0.519802	Gene
2.52055	1.23095e-05	0.396739	0	2	2	3	2	1	FALSE	ERBB3	88	0	2	1	0	0.987004	FALSE	0	ERBB3	58	0.861386	Gene
2.52055	1.23095e-05	0.396739	0	2	2	3	2	1	FALSE	IRF1	88	0	2	1	0	0.987004	FALSE	0	IRF1	58	0.861386	Gene
2.51142	0.000279589	0.398182	0	3	3	3	3	2	FALSE	IGF2	62.6667	0	3	1	0	0.987082	FALSE	0	IGF2	374	0.610561	Gene
2.52055	1.23095e-05	0.396739	0	2	2	3	2	1	FALSE	IGFBP3	88	0	2	1	0	0.987004	FALSE	0	IGFBP3	58	0.861386	Gene
2.52055	1.23095e-05	0.396739	0	2	2	3	2	1	FALSE	SPP1	88	0	2	1	0	0.987004	FALSE	0	SPP1	58	0.861386	Gene
2.52055	1.23095e-05	0.396739	0	2	2	3	2	1	FALSE	CHUK	88	0	2	1	0	0.987004	FALSE	0	CHUK	58	0.861386	Gene
2.52055	1.23095e-05	0.396739	0	2	2	3	2	1	FALSE	CXCL10	88	0	2	1	0	0.987004	FALSE	0	CXCL10	58	0.861386	Gene
2.52055	1.23095e-05	0.396739	0	2	2	3	2	1	FALSE	CRP	88	0	2	1	0	0.987004	FALSE	0	CRP	58	0.861386	Gene
2.51142	0.000208452	0.398182	0	3	3	3	3	2	FALSE	PPARA	64.6667	0	3	1	0	0.987082	FALSE	0	PPARA	374	0.630363	Gene
2.52055	1.23095e-05	0.396739	0	2	2	3	2	1	FALSE	CHEK2	88	0	2	1	0	0.987004	FALSE	0	CHEK2	58	0.861386	Gene
2.52055	1.23095e-05	0.396739	0	2	2	3	2	1	FALSE	CXCL2	88	0	2	1	0	0.987004	FALSE	0	CXCL2	58	0.861386	Gene
2.52055	1.23095e-05	0.396739	0	2	2	3	2	1	FALSE	CXCL11	88	0	2	1	0	0.987004	FALSE	0	CXCL11	58	0.861386	Gene
2.52055	1.23095e-05	0.396739	0	2	2	3	2	1	FALSE	PARP1	88	0	2	1	0	0.987004	FALSE	0	PARP1	58	0.861386	Gene
2.51142	0.000792286	0.398182	0	3	3	3	3	2	FALSE	NFE2L2	60	0	3	1	0	0.987082	FALSE	0	NFE2L2	402	0.584158	Gene
2.52055	1.23095e-05	0.396739	0	2	2	3	2	1	FALSE	ABCG2	88	0	2	1	0	0.987004	FALSE	0	ABCG2	58	0.861386	Gene
2.52055	1.23095e-05	0.396739	0	2	2	3	2	1	FALSE	MPO	88	0	2	1	0	0.987004	FALSE	0	MPO	58	0.861386	Gene
2.52055	1.23095e-05	0.396739	0	2	2	3	2	1	FALSE	IL1A	88	0	2	1	0	0.987004	FALSE	0	IL1A	58	0.861386	Gene
2.52055	1.23095e-05	0.396739	0	2	2	3	2	1	FALSE	ALOX5AP	88	0	2	1	0	0.987004	FALSE	0	ALOX5AP	58	0.861386	Gene
2.52055	1.23095e-05	0.396739	0	2	2	3	2	1	FALSE	SERPINE1	88	0	2	1	0	0.987004	FALSE	0	SERPINE1	58	0.861386	Gene
2.52055	1.23095e-05	0.396739	0	2	2	3	2	1	FALSE	THBD	88	0	2	1	0	0.987004	FALSE	0	THBD	58	0.861386	Gene
2.51142	0.000259264	0.398182	0	3	3	3	3	2	FALSE	TGFB1	63	0	3	1	0	0.987082	FALSE	0	TGFB1	374	0.613861	Gene
2.52055	1.23095e-05	0.396739	0	2	2	3	2	1	FALSE	HSPB1	88	0	2	1	0	0.987004	FALSE	0	HSPB1	58	0.861386	Gene
2.52055	1.23095e-05	0.396739	0	2	2	3	2	1	FALSE	DUOX2	88	0	2	1	0	0.987004	FALSE	0	DUOX2	58	0.861386	Gene
2.51142	0.000279589	0.398182	0	3	3	3	3	2	FALSE	CXCL8	62.6667	0	3	1	0	0.987082	FALSE	0	CXCL8	374	0.610561	Gene
2.51142	0.000125828	0.398182	0	3	3	3	3	2	FALSE	VCAM1	67.3333	0	3	1	0	0.987082	FALSE	0	VCAM1	330	0.656766	Gene
2.51142	0.000125828	0.398182	0	3	3	3	3	2	FALSE	SELE	67.3333	0	3	1	0	0.987082	FALSE	0	SELE	330	0.656766	Gene
2.52055	1.23095e-05	0.396739	0	2	2	3	2	1	FALSE	CCL2	88	0	2	1	0	0.987004	FALSE	0	CCL2	58	0.861386	Gene
2.52055	1.23095e-05	0.396739	0	2	2	3	2	1	FALSE	IL1B	88	0	2	1	0	0.987004	FALSE	0	IL1B	58	0.861386	Gene
2.52055	1.23095e-05	0.396739	0	2	2	3	2	1	FALSE	GJA1	88	0	2	1	0	0.987004	FALSE	0	GJA1	58	0.861386	Gene
2.51142	0.00021082	0.398182	0	3	3	3	3	2	FALSE	MYC	64	0	3	1	0	0.987082	FALSE	0	MYC	366	0.623762	Gene
2.52055	1.23095e-05	0.396739	0	2	2	3	2	1	FALSE	CAV1	88	0	2	1	0	0.987004	FALSE	0	CAV1	58	0.861386	Gene
2.50228	0.00049161	0.399635	0	4	4	3	4	3	FALSE	CDK1	53	0	4	1	0	0.98716	FALSE	0	CDK1	700	0.514851	Gene
2.51142	0.000125828	0.398182	0	3	3	3	3	2	FALSE	STAT1	67.3333	0	3	1	0	0.987082	FALSE	0	STAT1	330	0.656766	Gene
2.52055	1.23095e-05	0.396739	0	2	2	3	2	1	FALSE	HIF1A	88	0	2	1	0	0.987004	FALSE	0	HIF1A	58	0.861386	Gene
2.51142	0.000259264	0.398182	0	3	3	3	3	2	FALSE	PRKCA	63	0	3	1	0	0.987082	FALSE	0	PRKCA	374	0.613861	Gene
2.50228	0.00120531	0.399635	0	4	4	3	4	3	FALSE	SOD1	49.5	0	4	1	0	0.98716	FALSE	0	SOD1	756	0.480198	Gene
2.51142	0.000259264	0.398182	0	3	3	3	3	2	FALSE	CASP8	63	0	3	1	0	0.987082	FALSE	0	CASP8	374	0.613861	Gene
2.52055	1.23095e-05	0.396739	0	2	2	3	2	1	FALSE	EGF	88	0	2	1	0	0.987004	FALSE	0	EGF	58	0.861386	Gene
2.50228	0.000398065	0.399635	0	4	4	3	4	3	FALSE	BAX	53.75	0	4	1	0	0.98716	FALSE	0	BAX	690	0.522277	Gene
2.51142	0.00021082	0.398182	0	3	3	3	3	2	FALSE	FOS	64	0	3	1	0	0.987082	FALSE	0	FOS	366	0.623762	Gene
2.44749	0.00434262	0.408582	0	10	10	3	10	9	FALSE	NOS3	25.2	0	10	1	0	0.987628	FALSE	0	NOS3	3230	0.239604	Gene
2.15525	0.0410723	0.463983	0	42	42	3	42	41	FALSE	ADRB2	10.0238	0	42	1	0	0.990126	FALSE	0	ADRB2	22164	0.0893446	Gene
1.78082	0.1782	0.561538	0	75	75	3	75	0	FALSE	MOL000098	8.08	0	75	75	0	0.993326	FALSE	0	MOL000098	67602	0.0605128	Drug
2.52055	0.00027358	0.396739	0	2	2	3	2	1	FALSE	SLC22A5	54	0	2	1	0	0.987004	FALSE	0	SLC22A5	194	0.524752	Gene
2.47489	0.00159617	0.404059	0	7	7	3	7	6	FALSE	BCL2	36.5714	0	7	1	0	0.987394	FALSE	0	BCL2	2038	0.352192	Gene
2.40183	0.00446639	0.41635	0	7	7	3	7	0	FALSE	MOL000069	37.2857	0	7	7	0	0.988019	FALSE	0	MOL000069	2310	0.310134	Drug
2.51142	9.28397e-05	0.398182	0	3	3	3	3	2	FALSE	CD40LG	70	0	3	1	0	0.987082	FALSE	0	CD40LG	302	0.683168	Gene
2.50228	0.000234124	0.399635	0	4	4	3	4	3	FALSE	SLC2A4	59	0	4	1	0	0.98716	FALSE	0	SLC2A4	648	0.574257	Gene
2.52055	4.89369e-05	0.396739	0	2	2	3	2	1	FALSE	IL4	67.5	0	2	1	0	0.987004	FALSE	0	IL4	140	0.658416	Gene
2.51142	9.28397e-05	0.398182	0	3	3	3	3	2	FALSE	IFNG	70	0	3	1	0	0.987082	FALSE	0	IFNG	302	0.683168	Gene
2.51142	9.28397e-05	0.398182	0	3	3	3	3	2	FALSE	IL2	70	0	3	1	0	0.987082	FALSE	0	IL2	302	0.683168	Gene
2.52055	4.89369e-05	0.396739	0	2	2	3	2	1	FALSE	MCL1	67.5	0	2	1	0	0.987004	FALSE	0	MCL1	140	0.658416	Gene
2.49315	0.000960688	0.401099	0	5	5	3	5	4	FALSE	ICAM1	48.2	0	5	1	0	0.987238	FALSE	0	ICAM1	1092	0.467327	Gene
2.52055	4.89369e-05	0.396739	0	2	2	3	2	1	FALSE	CASP7	67.5	0	2	1	0	0.987004	FALSE	0	CASP7	140	0.658416	Gene
2.30137	0.0193143	0.434524	0	26	26	3	26	25	FALSE	PPARG	15.3462	0	26	1	0	0.988877	FALSE	0	PPARG	13688	0.142041	Gene
2.51142	9.28397e-05	0.398182	0	3	3	3	3	2	FALSE	ERBB2	70	0	3	1	0	0.987082	FALSE	0	ERBB2	302	0.683168	Gene
2.51142	0.000272855	0.398182	0	3	3	3	3	2	FALSE	APP	49	0	3	1	0	0.987082	FALSE	0	APP	390	0.475248	Gene
2.52055	4.89369e-05	0.396739	0	2	2	3	2	1	FALSE	MDM2	67.5	0	2	1	0	0.987004	FALSE	0	MDM2	140	0.658416	Gene
2.51142	9.28397e-05	0.398182	0	3	3	3	3	2	FALSE	TOP1	70	0	3	1	0	0.987082	FALSE	0	TOP1	302	0.683168	Gene
2.49315	0.00066449	0.401099	0	5	5	3	5	4	FALSE	NFKBIA	47.6	0	5	1	0	0.987238	FALSE	0	NFKBIA	1092	0.461386	Gene
2.50228	0.000326802	0.399635	0	4	4	3	4	3	FALSE	TP53	56.5	0	4	1	0	0.98716	FALSE	0	TP53	676	0.549505	Gene
2.47489	0.00119801	0.404059	0	7	7	3	7	6	FALSE	CASP3	40.4286	0	7	1	0	0.987394	FALSE	0	CASP3	2090	0.390382	Gene
2.51142	9.28397e-05	0.398182	0	3	3	3	3	2	FALSE	IL6	70	0	3	1	0	0.987082	FALSE	0	IL6	302	0.683168	Gene
2.47489	0.00185545	0.404059	0	7	7	3	7	6	FALSE	JUN	38.4286	0	7	1	0	0.987394	FALSE	0	JUN	2050	0.37058	Gene
2.48402	0.0012443	0.402574	0	6	6	3	6	5	FALSE	TNF	42.5	0	6	1	0	0.987316	FALSE	0	TNF	1576	0.410891	Gene
2.50228	0.00062759	0.399635	0	4	4	3	4	3	FALSE	IL10	54.25	0	4	1	0	0.98716	FALSE	0	IL10	702	0.527228	Gene
2.50228	0.000332334	0.399635	0	4	4	3	4	3	FALSE	MAPK1	57	0	4	1	0	0.98716	FALSE	0	MAPK1	692	0.554455	Gene
2.49315	0.00066449	0.401099	0	5	5	3	5	4	FALSE	MMP9	47.6	0	5	1	0	0.987238	FALSE	0	MMP9	1092	0.461386	Gene
2.50228	0.000402237	0.399635	0	4	4	3	4	3	FALSE	MMP2	55.5	0	4	1	0	0.98716	FALSE	0	MMP2	680	0.539604	Gene
2.49315	0.00066449	0.401099	0	5	5	3	5	4	FALSE	CDKN1A	47.6	0	5	1	0	0.987238	FALSE	0	CDKN1A	1092	0.461386	Gene
2.50228	0.000445076	0.399635	0	4	4	3	4	3	FALSE	BCL2L1	55.5	0	4	1	0	0.98716	FALSE	0	BCL2L1	700	0.539604	Gene
2.50228	0.000445076	0.399635	0	4	4	3	4	3	FALSE	CCND1	55.5	0	4	1	0	0.98716	FALSE	0	CCND1	700	0.539604	Gene
2.50228	0.000402237	0.399635	0	4	4	3	4	3	FALSE	VEGFA	55.5	0	4	1	0	0.98716	FALSE	0	VEGFA	680	0.539604	Gene
2.49315	0.000506938	0.401099	0	5	5	3	5	4	FALSE	AKT1	50.8	0	5	1	0	0.987238	FALSE	0	AKT1	1096	0.493069	Gene
2.51142	9.28397e-05	0.398182	0	3	3	3	3	2	FALSE	EGFR	70	0	3	1	0	0.987082	FALSE	0	EGFR	302	0.683168	Gene
2.44749	0.00324818	0.408582	0	10	10	3	10	9	FALSE	RELA	31	0	10	1	0	0.987628	FALSE	0	RELA	3854	0.29703	Gene
2.30137	0.0228152	0.434524	0	26	26	3	26	25	FALSE	PIK3CG	14.5	0	26	1	0	0.988877	FALSE	0	PIK3CG	13772	0.133663	Gene
1.6347	0.22174	0.611732	0	99	99	3	99	98	FALSE	PTGS2	7.14141	0	99	1	0	0.994575	FALSE	0	PTGS2	95458	0.0608061	Gene
2.17352	0.0398484	0.460084	0	40	40	3	40	39	FALSE	AR	11.55	0	40	1	0	0.98997	FALSE	0	AR	24376	0.104455	Gene
2.15525	0.0456322	0.463983	0	34	34	3	34	0	FALSE	MOL000006	12.5588	0	34	34	0	0.990126	FALSE	0	MOL000006	21400	0.0987934	Drug

## Sheet: KEGG
_MEMBER_MyList	_LogP_MyList	GO	_PATTERN_	_RANK_	GiniIndex	Category	CategoryID	Description	PARENT_GO	LogP	Enrichment	Z-score	#TotalGeneInLibrary	#GeneInGO	#GeneInHitList	#GeneInGOAndHitList	%InGO	STDV %InGO	GeneID	Hits	Log(q-value)	EvidenceCutoff	GROUP_ID	FirstInGroupByEnrichment	FirstInGroupByLogP	BestLogPInGroup	BestEnrichmentInGroup	URL
1	-29.8344	hsa04151	M1	1	0	KEGG Pathway	24	PI3K-Akt signaling pathway		-41.6162	65.4602	41.5572	28160	115	101	27	26.7327	4.40368	207|836|840|841|1147|1432|1906|2353|2920|3383|3551|3553|3569|3627|3659|3725|4318|4792|5594|5595|5599|5743|5970|6347|6401|7124|7412	AKT1|CASP3|CASP7|CASP8|CHUK|MAPK14|EDN1|FOS|CXCL2|ICAM1|IKBKB|IL1B|IL6|CXCL10|IRF1|JUN|MMP9|NFKBIA|MAPK1|MAPK3|MAPK8|PTGS2|RELA|CCL2|SELE|TNF|VCAM1	-39.319	0	3	1	1	-41.6162	68.9535
1	-26.1363	hsa04210	M1	1	0	KEGG Pathway	24	Apoptosis		-26.1363	40.4075	27.8421	28160	138	101	20	19.802	3.96529	142|207|581|596|598|836|840|841|1147|2353|3551|3725|4170|4792|5594|5595|5599|5970|7124|7157	PARP1|AKT1|BAX|BCL2|BCL2L1|CASP3|CASP7|CASP8|CHUK|FOS|IKBKB|JUN|MCL1|NFKBIA|MAPK1|MAPK3|MAPK8|RELA|TNF|TP53	-24.7142	0	2	0	0	-41.9227	74.0594
1	-22.1352	hsa04010	M1	1	0	KEGG Pathway	24	MAPK signaling pathway		-22.1352	22.961	21.1356	28160	255	101	21	20.7921	4.03806	207|836|1147|1432|1950|1956|2353|3315|3551|3552|3553|3725|4609|5578|5594|5595|5599|5970|7040|7124|7157	AKT1|CASP3|CHUK|MAPK14|EGF|EGFR|FOS|HSPB1|IKBKB|IL1A|IL1B|JUN|MYC|PRKCA|MAPK1|MAPK3|MAPK8|RELA|TGFB1|TNF|TP53	-20.9435	0	2	0	0	-41.9227	74.0594
1	-21.0114	hsa04068	M1	1	0	KEGG Pathway	24	foxO signaling pathway		-21.0114	34.5971	23.6504	28160	137	101	17	16.8317	3.72291	207|595|1026|1147|1432|1950|1956|3551|3569|3586|4193|5594|5595|5599|6517|6774|7040	AKT1|CCND1|CDKN1A|CHUK|MAPK14|EGF|EGFR|IKBKB|IL6|IL10|MDM2|MAPK1|MAPK3|MAPK8|SLC2A4|STAT3|TGFB1	-19.8874	0	2	0	0	-41.9227	74.0594
1	-13.5541	hsa04014	M1	1	0	KEGG Pathway	24	Ras signaling pathway		-13.5541	16.1474	14.693	28160	259	101	15	14.8515	3.53845	207|598|1147|1950|1956|3481|3551|3569|3791|5578|5594|5595|5599|5970|7422	AKT1|BCL2L1|CHUK|EGF|EGFR|IGF2|IKBKB|IL6|KDR|PRKCA|MAPK1|MAPK3|MAPK8|RELA|VEGFA	-12.7376	0	2	0	0	-41.9227	74.0594
1	-41.6162	hsa04668	M1	1	0	KEGG Pathway	24	TNF signaling pathway		-35.686	67.5018	38.9535	28160	95	101	23	22.7723	4.17282	836|841|1147|1432|2353|2920|3458|3551|3553|3565|3569|3576|3627|3725|4318|4792|5594|5595|5599|5743|5970|6347|7124	CASP3|CASP8|CHUK|MAPK14|FOS|CXCL2|IFNG|IKBKB|IL1B|IL4|IL6|CXCL8|CXCL10|JUN|MMP9|NFKBIA|MAPK1|MAPK3|MAPK8|PTGS2|RELA|CCL2|TNF	-33.8659	0	3	0	0	-41.6162	68.9535
1	-35.686	hsa04657	M1	1	0	KEGG Pathway	24	IL-17 signaling pathway		-29.8344	21.2777	23.8769	28160	380	101	29	28.7129	4.50177	207|595|596|598|1026|1128|1147|1950|1956|2064|2065|3481|3551|3558|3565|3569|3791|4170|4193|4609|4846|5294|5578|5594|5595|5970|6696|7157|7422	AKT1|CCND1|BCL2|BCL2L1|CDKN1A|CHRM1|CHUK|EGF|EGFR|ERBB2|ERBB3|IGF2|IKBKB|IL2|IL4|IL6|KDR|MCL1|MDM2|MYC|NOS3|PIK3CG|PRKCA|MAPK1|MAPK3|RELA|SPP1|TP53|VEGFA	-28.2138	0	2	0	0	-41.9227	74.0594
1	-28.7726	hsa04620	M1	1	0	KEGG Pathway	24	Toll-like receptor signaling pathway		-28.7726	53.6177	32.2529	28160	104	101	20	19.802	3.96529	207|841|1147|1432|2353|3551|3553|3569|3576|3627|3725|4792|5594|5595|5599|5970|6373|6696|6772|7124	AKT1|CASP8|CHUK|MAPK14|FOS|IKBKB|IL1B|IL6|CXCL8|CXCL10|JUN|NFKBIA|MAPK1|MAPK3|MAPK8|RELA|CXCL11|SPP1|STAT1|TNF	-27.2157	0	3	0	0	-41.6162	68.9535
1	-26.2081	hsa04659	M1	1	0	KEGG Pathway	24	Th17 cell differentiation		-26.2081	47.2984	29.4549	28160	112	101	19	18.8119	3.88868	1147|1432|2353|3091|3458|3551|3553|3558|3565|3569|3725|4792|5594|5595|5599|5970|6772|6774|7040	CHUK|MAPK14|FOS|HIF1A|IFNG|IKBKB|IL1B|IL2|IL4|IL6|JUN|NFKBIA|MAPK1|MAPK3|MAPK8|RELA|STAT1|STAT3|TGFB1	-24.756	0	3	0	0	-41.6162	68.9535
1	-22.5854	hsa04621	M1	1	0	KEGG Pathway	24	NOD-like receptor signaling pathway		-22.5854	31.1613	23.665	28160	170	101	19	18.8119	3.88868	596|598|841|1147|1432|2920|3551|3553|3569|3576|3725|4792|5594|5595|5599|5970|6347|6772|7124	BCL2|BCL2L1|CASP8|CHUK|MAPK14|CXCL2|IKBKB|IL1B|IL6|CXCL8|JUN|NFKBIA|MAPK1|MAPK3|MAPK8|RELA|CCL2|STAT1|TNF	-21.3674	0	3	0	0	-41.6162	68.9535
1	-21.4241	hsa04660	M1	1	0	KEGG Pathway	24	T cell receptor signaling pathway		-21.4241	43.3106	25.8095	28160	103	101	16	15.8416	3.63318	207|959|1147|1432|2353|3458|3551|3558|3565|3586|3725|4792|5594|5595|5970|7124	AKT1|CD40LG|CHUK|MAPK14|FOS|IFNG|IKBKB|IL2|IL4|IL10|JUN|NFKBIA|MAPK1|MAPK3|RELA|TNF	-20.2882	0	3	0	0	-41.6162	68.9535
1	-18.2349	hsa04658	M1	1	0	KEGG Pathway	24	Th1 and Th2 cell differentiation		-18.2349	39.8303	23.1024	28160	98	101	14	13.8614	3.43828	1147|1432|2353|3458|3551|3558|3565|3725|4792|5594|5595|5599|5970|6772	CHUK|MAPK14|FOS|IFNG|IKBKB|IL2|IL4|JUN|NFKBIA|MAPK1|MAPK3|MAPK8|RELA|STAT1	-17.2387	0	3	0	0	-41.6162	68.9535
1	-13.1305	hsa04622	M1	1	0	KEGG Pathway	24	RIG-I-like receptor signaling pathway		-13.1305	39.8303	19.5154	28160	70	101	10	9.90099	2.97193	841|1147|1432|3551|3576|3627|4792|5599|5970|7124	CASP8|CHUK|MAPK14|IKBKB|CXCL8|CXCL10|NFKBIA|MAPK8|RELA|TNF	-12.3485	0	3	0	0	-41.6162	68.9535
1	-11.3739	hsa04662	M1	1	0	KEGG Pathway	24	B cell receptor signaling pathway		-11.3739	35.3424	17.383	28160	71	101	9	8.91089	2.83487	207|1147|2353|3551|3725|4792|5594|5595|5970	AKT1|CHUK|FOS|IKBKB|JUN|NFKBIA|MAPK1|MAPK3|RELA	-10.6419	0	3	0	0	-41.6162	68.9535
1	-15.319	hsa04630	M1	1	0	KEGG Pathway	24	Jak-STAT signaling pathway		-15.319	25.0216	18.0504	28160	156	101	14	13.8614	3.43828	207|595|596|598|1026|3458|3558|3565|3569|3586|4170|4609|6772|6774	AKT1|CCND1|BCL2|BCL2L1|CDKN1A|IFNG|IL2|IL4|IL6|IL10|MCL1|MYC|STAT1|STAT3	-14.3835	0	4	0	0	-30.148	40.5865
1	-25.6725	hsa04066	M1	1	0	KEGG Pathway	24	HIF-1 signaling pathway		-25.6725	44.5162	28.5404	28160	119	101	19	18.8119	3.88868	207|596|1026|1906|1950|1956|2064|3091|3458|3569|4843|4846|5054|5578|5594|5595|5970|6774|7422	AKT1|BCL2|CDKN1A|EDN1|EGF|EGFR|ERBB2|HIF1A|IFNG|IL6|NOS2|NOS3|SERPINE1|PRKCA|MAPK1|MAPK3|RELA|STAT3|VEGFA	-24.3047	0	5	0	0	-30.1065	95.2041
1	-13.9168	hsa04370	M1	1	0	KEGG Pathway	24	VEGF signaling pathway		-13.9168	47.2563	21.3387	28160	59	101	10	9.90099	2.97193	207|1432|3315|3791|4846|5578|5594|5595|5743|7422	AKT1|MAPK14|HSPB1|KDR|NOS3|PRKCA|MAPK1|MAPK3|PTGS2|VEGFA	-13.0894	0	5	0	0	-30.1065	95.2041
1	-6.38721	ko04140	M1	1	0	KEGG Pathway	24	Autophagy		-6.38721	15.2475	9.69283	28160	128	101	7	6.93069	2.52715	207|596|598|3091|5594|5595|5599	AKT1|BCL2|BCL2L1|HIF1A|MAPK1|MAPK3|MAPK8	-5.79328	0	5	0	0	-30.1065	95.2041
1	-6.2263	hsa04350	M1	1	0	KEGG Pathway	24	TGF-beta signaling pathway		-6.2263	19.9151	10.4163	28160	84	101	6	5.94059	2.3521	3458|4609|5594|5595|7040|7124	IFNG|MYC|MAPK1|MAPK3|TGFB1|TNF	-5.65336	0	5	0	0	-30.1065	95.2041
1	-5.90279	hsa04150	M1	1	0	KEGG Pathway	24	mTOR signaling pathway		-5.90279	12.9251	8.81522	28160	151	101	7	6.93069	2.52715	207|1147|3551|5578|5594|5595|7124	AKT1|CHUK|IKBKB|PRKCA|MAPK1|MAPK3|TNF	-5.33797	0	5	0	0	-30.1065	95.2041

## Sheet: degree of PPI network
AverageShortestPathLength	BetweennessCentrality	ClosenessCentrality	ClusteringCoefficient	Degree	Eccentricity	IsSingleNode	name	NeighborhoodConnectivity	NumberOfDirectedEdges	NumberOfUndirectedEdges	PartnerOfMultiEdgedNodePairs	Radiality	selected	SelfLoops	shared name	Stress	TopologicalCoefficient
2.7	0	0.37037	1	2	4	FALSE	SOAT1	20	0	2	0	0.980899	TRUE	0	SOAT1	0	0.689655
2.05	2.36426e-05	0.487805	0.7	5	4	FALSE	GSTM1	47.6	0	5	0	0.988202	TRUE	0	GSTM1	6	0.523077
1.72	0.000715728	0.581395	0.856855	32	3	FALSE	IL1A	55.8125	0	32	0	0.99191	TRUE	0	IL1A	144	0.58138
1.88	1.17845e-05	0.531915	0.986928	18	3	FALSE	THBD	58.9444	0	18	0	0.990112	TRUE	0	THBD	4	0.627069
1.8	0.000863582	0.555556	0.688312	22	3	FALSE	PRKCA	55.4545	0	22	0	0.991011	TRUE	0	PRKCA	174	0.565863
1.86	0.000274761	0.537634	0.878947	20	3	FALSE	CHEK2	51.65	0	20	0	0.990337	TRUE	0	CHEK2	50	0.549468
1.81	0.000643319	0.552486	0.853755	23	3	FALSE	CXCL11	54.0435	0	23	0	0.990899	TRUE	0	CXCL11	82	0.562953
2.01	1.46972e-05	0.497512	0.904762	7	3	FALSE	LYZ	60.1429	0	7	0	0.988652	TRUE	0	LYZ	4	0.653727
2.12	0	0.471698	1	5	3	FALSE	ALOX5AP	59.4	0	5	0	0.987416	TRUE	0	ALOX5AP	0	0.715663
1.94	1.47253e-05	0.515464	0.955556	10	3	FALSE	DUOX2	66	0	10	0	0.989438	TRUE	0	DUOX2	4	0.6875
1.55	0.00223396	0.645161	0.773913	46	3	FALSE	HIF1A	58.2826	0	46	0	0.99382	TRUE	0	HIF1A	514	0.588713
1.74	0.000734793	0.574713	0.81746	28	3	FALSE	IKBKB	59.5714	0	28	0	0.991685	TRUE	0	IKBKB	172	0.607872
1.68	0.00128026	0.595238	0.84492	34	3	FALSE	CXCL2	57.0588	0	34	0	0.99236	TRUE	0	CXCL2	196	0.582233
1.57	0.00334433	0.636943	0.727273	45	3	FALSE	CDKN1A	54.4889	0	45	0	0.993596	TRUE	0	CDKN1A	626	0.556009
1.42	0.00986926	0.704225	0.672706	59	3	FALSE	RELA	53.5254	0	59	0	0.995281	TRUE	0	RELA	1362	0.540661
1.77	0.00119231	0.564972	0.749288	27	3	FALSE	CDK1	50.5556	0	27	0	0.991348	TRUE	0	CDK1	196	0.52662
1.77	0.00110831	0.564972	0.905797	24	3	FALSE	ALOX5	64.9583	0	24	0	0.991348	TRUE	0	ALOX5	200	0.656145
1.61	0.00248319	0.621118	0.807317	41	3	FALSE	CD40LG	58.3902	0	41	0	0.993146	TRUE	0	CD40LG	438	0.595819
1.82	0.000530959	0.549451	0.794737	20	3	FALSE	CHUK	58.55	0	20	0	0.990787	TRUE	0	CHUK	108	0.597449
1.75	0.000463733	0.571429	0.880342	27	3	FALSE	CASP7	57.3333	0	27	0	0.991573	TRUE	0	CASP7	108	0.585034
1.58	0.00210844	0.632911	0.788483	43	3	FALSE	MCL1	57.4186	0	43	0	0.993483	TRUE	0	MCL1	492	0.579986
1.67	0.00172491	0.598802	0.778151	35	3	FALSE	PARP1	56.3714	0	35	0	0.992472	TRUE	0	PARP1	376	0.575219
1.95	7.63418e-05	0.512821	0.777778	9	3	FALSE	DRD2	53.8889	0	9	0	0.989326	TRUE	0	DRD2	18	0.561343
1.5	0.00408511	0.666667	0.737255	51	3	FALSE	STAT1	56.2353	0	51	0	0.994382	TRUE	0	STAT1	736	0.568033
1.94	0.000482005	0.515464	0.711111	10	3	FALSE	PIK3CG	61.1	0	10	0	0.989438	TRUE	0	PIK3CG	58	0.642105
1.49	0.00502438	0.671141	0.701742	53	3	FALSE	CASP8	54.2264	0	53	0	0.994494	TRUE	0	CASP8	968	0.553331
1.61	0.00178142	0.621118	0.836585	41	3	FALSE	CXCL10	58.0488	0	41	0	0.993146	TRUE	0	CXCL10	308	0.592334
1.88	0.000251571	0.531915	0.830882	17	3	FALSE	NPM1	54.4706	0	17	0	0.990112	TRUE	0	NPM1	46	0.573375
1.85	7.9986e-05	0.540541	0.948529	17	3	FALSE	BAX	63	0	17	0	0.990449	TRUE	0	BAX	22	0.642857
1.56	0.00934263	0.641026	0.665962	44	2	FALSE	APP	54.8182	0	44	0	0.993708	TRUE	0	APP	1024	0.548182
1.74	0.000755153	0.574713	0.852217	29	3	FALSE	CCNA2	57.2069	0	29	0	0.991685	TRUE	0	CCNA2	156	0.589762
1.69	0.00360717	0.591716	0.737903	32	3	FALSE	SOD1	57.375	0	32	0	0.992247	TRUE	0	SOD1	496	0.579545
1.83	3.28367e-05	0.546448	0.973684	20	3	FALSE	ERBB3	66.3	0	20	0	0.990674	TRUE	0	ERBB3	10	0.683505
1.71	0.000691787	0.584795	0.849462	31	3	FALSE	HSPB1	62.5484	0	31	0	0.992022	TRUE	0	HSPB1	148	0.638249
1.67	0.00136972	0.598802	0.828571	35	3	FALSE	IRF1	58.5429	0	35	0	0.992472	TRUE	0	IRF1	264	0.597376
1.4	0.00775292	0.714286	0.663934	61	3	FALSE	MAPK14	53.2459	0	61	0	0.995506	TRUE	0	MAPK14	1386	0.537837
1.54	0.00136787	0.649351	0.834413	47	3	FALSE	TGFB1	60	0	47	0	0.993933	TRUE	0	TGFB1	394	0.606061
1.54	0.0030814	0.649351	0.741906	47	3	FALSE	NFKBIA	55.8936	0	47	0	0.993933	TRUE	0	NFKBIA	632	0.564582
1.3	0.0154183	0.769231	0.603219	71	3	FALSE	MAPK1	50.5352	0	71	0	0.996629	TRUE	0	MAPK1	2470	0.510457
2.02	0.00017942	0.49505	0.4	6	3	FALSE	CHRM1	43.6667	0	6	0	0.988539	TRUE	0	CHRM1	22	0.478022
1.4	0.00789942	0.714286	0.669945	61	3	FALSE	FOS	53.5574	0	61	0	0.995506	TRUE	0	FOS	1310	0.540984
1.84	0.00102237	0.543478	0.772059	17	3	FALSE	ADRB2	58.7647	0	17	0	0.990562	TRUE	0	ADRB2	108	0.593583
1.19	0.0278921	0.840336	0.545988	81	2	FALSE	TNF	47.9259	0	81	0	0.997865	TRUE	0	TNF	3988	0.479259
1.36	0.00986436	0.735294	0.68006	64	2	FALSE	IL10	53.2812	0	64	0	0.995955	TRUE	0	IL10	1932	0.532813
1.76	0.0144946	0.568182	0.756923	26	3	FALSE	LDLR	55.8077	0	26	0	0.991461	TRUE	0	LDLR	2100	0.569466
1.19	0.0215221	0.840336	0.554012	81	2	FALSE	IL6	48.2469	0	81	0	0.997865	TRUE	0	IL6	3480	0.482469
1.75	0.00392313	0.571429	0.67	25	2	FALSE	PPARA	53.6	0	25	0	0.991573	TRUE	0	PPARA	732	0.54101
1.77	0.000645212	0.564972	0.86166	23	2	FALSE	CYP19A1	62.0435	0	23	0	0.991348	TRUE	0	CYP19A1	102	0.620435
1.26	0.0138849	0.793651	0.599408	74	2	FALSE	MAPK8	50.3243	0	74	0	0.997079	TRUE	0	MAPK8	2476	0.503243
1.71	0.000637398	0.584795	0.82069	30	3	FALSE	IGFBP3	58.9333	0	30	0	0.992022	TRUE	0	IGFBP3	160	0.595286
1.5	0.00679475	0.666667	0.713725	51	3	FALSE	EDN1	55.1765	0	51	0	0.994382	TRUE	0	EDN1	926	0.557338
1.31	0.0117931	0.763359	0.641091	69	2	FALSE	MMP9	51.8841	0	69	0	0.996517	TRUE	0	MMP9	2184	0.518841
1.74	0.000581034	0.574713	0.834758	27	3	FALSE	PTPN1	62.9259	0	27	0	0.991685	TRUE	0	PTPN1	132	0.635615
1.29	0.0149254	0.775194	0.619718	72	3	FALSE	PTGS2	51.0972	0	72	0	0.996742	TRUE	0	PTGS2	2478	0.516134
1.64	0.000939329	0.609756	0.85064	38	3	FALSE	SELE	57.0526	0	38	0	0.992809	TRUE	0	SELE	248	0.58217
1.55	0.0043528	0.645161	0.748485	45	2	FALSE	NOS2	55.8444	0	45	0	0.99382	TRUE	0	NOS2	726	0.558444
1.47	0.00677106	0.680272	0.672714	53	2	FALSE	NOS3	52.4906	0	53	0	0.994719	TRUE	0	NOS3	1176	0.524906
1.5	0.00297091	0.666667	0.773061	50	2	FALSE	VCAM1	56.06	0	50	0	0.994382	TRUE	0	VCAM1	762	0.5606
1.88	0.00623895	0.531915	0.67033	14	3	FALSE	HMGCR	48.7857	0	14	0	0.990112	TRUE	0	HMGCR	924	0.497813
1.42	0.00499991	0.704225	0.727768	58	2	FALSE	ICAM1	55.1207	0	58	0	0.995281	TRUE	0	ICAM1	1166	0.551207
1.33	0.0117837	0.75188	0.629579	67	2	FALSE	IL1B	50.8657	0	67	0	0.996292	TRUE	0	IL1B	2090	0.508657
1.58	0.00273193	0.632911	0.777003	42	2	FALSE	CRP	55.4286	0	42	0	0.993483	TRUE	0	CRP	568	0.554286
1.58	0.00304947	0.632911	0.751938	43	3	FALSE	NR3C1	58.093	0	43	0	0.993483	TRUE	0	NR3C1	476	0.586798
1.45	0.00650452	0.689655	0.72987	56	3	FALSE	IL4	55.2679	0	56	0	0.994944	TRUE	0	IL4	1292	0.558261
1.49	0.00244919	0.671141	0.785822	52	3	FALSE	IFNG	57.2115	0	52	0	0.994494	TRUE	0	IFNG	622	0.577894
1.51	0.00226004	0.662252	0.79451	51	3	FALSE	IL2	57.8235	0	51	0	0.99427	TRUE	0	IL2	568	0.590036
1.35	0.00861313	0.740741	0.663942	65	2	FALSE	CCL2	52.2923	0	65	0	0.996067	TRUE	0	CCL2	1732	0.522923
1.57	0.00591319	0.636943	0.769556	44	3	FALSE	MPO	55.5227	0	44	0	0.993596	TRUE	0	MPO	788	0.560836
1.49	0.00326443	0.671141	0.759216	51	2	FALSE	SERPINE1	56.451	0	51	0	0.994494	TRUE	0	SERPINE1	814	0.56451
1.43	0.00393873	0.699301	0.741228	57	2	FALSE	MMP2	56.1579	0	57	0	0.995169	TRUE	0	MMP2	986	0.561579
1.59	0.00261425	0.628931	0.760976	41	2	FALSE	ADIPOQ	55.6341	0	41	0	0.993371	TRUE	0	ADIPOQ	508	0.556341
1.29	0.0130612	0.775194	0.610865	71	2	FALSE	EGF	50.8873	0	71	0	0.996742	TRUE	0	EGF	2364	0.508873
1.31	0.0131061	0.763359	0.592133	70	3	FALSE	MYC	49.8143	0	70	0	0.996517	TRUE	0	MYC	2320	0.503175
1.65	0.00106503	0.606061	0.820635	36	3	FALSE	PGR	58.8333	0	36	0	0.992697	TRUE	0	PGR	254	0.594276
1.19	0.025715	0.840336	0.546914	81	2	FALSE	JUN	48.1358	0	81	0	0.997865	TRUE	0	JUN	3476	0.481358
1.7	0.00240224	0.588235	0.8	31	3	FALSE	NFE2L2	61.1935	0	31	0	0.992135	TRUE	0	NFE2L2	344	0.618117
1.41	0.0149929	0.70922	0.653419	59	2	FALSE	PPARG	52.6441	0	59	0	0.995393	TRUE	0	PPARG	2494	0.526441
1.33	0.0102204	0.75188	0.654083	68	3	FALSE	CXCL8	52.3529	0	68	0	0.996292	TRUE	0	CXCL8	1846	0.528818
1.53	0.00553379	0.653595	0.765957	48	3	FALSE	SPP1	57.3333	0	48	0	0.994045	TRUE	0	SPP1	798	0.579125
1.44	0.00824101	0.694444	0.635965	57	3	FALSE	ERBB2	51.1579	0	57	0	0.995056	TRUE	0	ERBB2	1428	0.516746
1.67	0.00116818	0.598802	0.784314	34	3	FALSE	IGF2	57.0294	0	34	0	0.992472	TRUE	0	IGF2	254	0.576055
1.18	0.0213824	0.847458	0.551641	82	2	FALSE	VEGFA	48.2683	0	82	0	0.997978	TRUE	0	VEGFA	3542	0.482683
1.51	0.00474113	0.662252	0.702041	50	3	FALSE	KDR	54.98	0	50	0	0.99427	TRUE	0	KDR	882	0.555354
1.78	0.000527931	0.561798	0.794466	23	3	FALSE	SLC2A4	58.3478	0	23	0	0.991236	TRUE	0	SLC2A4	110	0.589372
1.23	0.017051	0.813008	0.571429	78	3	FALSE	CASP3	49.1026	0	78	0	0.997416	TRUE	0	CASP3	2984	0.495985
1.27	0.0147446	0.787402	0.599778	74	3	FALSE	STAT3	50.3784	0	74	0	0.996966	TRUE	0	STAT3	2578	0.508873
1.72	0.000671639	0.581395	0.852217	29	3	FALSE	GJA1	62.5172	0	29	0	0.99191	TRUE	0	GJA1	152	0.631487
1.53	0.00384473	0.653595	0.705674	48	3	FALSE	AR	53.4792	0	48	0	0.994045	TRUE	0	AR	780	0.540194
1.46	0.00525127	0.684932	0.69899	55	3	FALSE	BCL2L1	54	0	55	0	0.994831	TRUE	0	BCL2L1	1082	0.545455
1.18	0.028417	0.847458	0.527552	82	2	FALSE	MAPK3	47.2561	0	82	0	0.997978	TRUE	0	MAPK3	3758	0.472561
1.38	0.00895812	0.724638	0.631336	63	3	FALSE	CCND1	51.0317	0	63	0	0.99573	TRUE	0	CCND1	1714	0.515472
1.11	0.0430959	0.900901	0.4857	89	2	FALSE	AKT1	45.3483	0	89	0	0.998764	TRUE	0	AKT1	5088	0.453483
1.82	0.00145827	0.549451	0.683983	22	3	FALSE	BCL2	51.4545	0	22	0	0.990787	TRUE	0	BCL2	168	0.535985
1.85	0.00071925	0.540541	0.803922	18	3	FALSE	TOP1	51.3889	0	18	0	0.990449	TRUE	0	TOP1	108	0.529782
1.57	0.00863279	0.636943	0.698782	43	2	FALSE	CAV1	55.2093	0	43	0	0.993596	TRUE	0	CAV1	1524	0.552093
1.29	0.0170139	0.775194	0.58672	71	2	FALSE	EGFR	49.662	0	71	0	0.996742	TRUE	0	EGFR	2622	0.49662
1.18	0.034369	0.847458	0.519835	83	3	FALSE	TP53	46.8313	0	83	0	0.997978	TRUE	0	TP53	4198	0.473044
1.58	0.00511018	0.632911	0.685493	43	3	FALSE	MDM2	52.093	0	43	0	0.993483	TRUE	0	MDM2	738	0.526192
2.25	0.000185525	0.444444	0.4	5	3	FALSE	SLC22A5	32.4	0	5	0	0.985955	TRUE	0	SLC22A5	12	0.466667
1.77	0.00421886	0.564972	0.698462	26	3	FALSE	ABCG2	54.3846	0	26	0	0.991348	TRUE	0	ABCG2	728	0.560666
1.98	0.000980313	0.505051	0.583333	9	3	FALSE	ABCC1	44.4444	0	9	0	0.988989	TRUE	0	ABCC1	180	0.477897

## Sheet: string_interactions
AverageShortestPathLength	BetweennessCentrality	ClosenessCentrality	ClusteringCoefficient	Degree	Eccentricity	IsSingleNode	name	NeighborhoodConnectivity	NumberOfDirectedEdges	NumberOfUndirectedEdges	PartnerOfMultiEdgedNodePairs	Radiality	selected	SelfLoops	shared name	Stress	TopologicalCoefficient
1.98	0.000980313	0.505051	0.583333	9	3	FALSE	ABCC1	44.4444	0	9	0	0.988989	FALSE	0	ABCC1	180	0.477897
1.77	0.00421886	0.564972	0.698462	26	3	FALSE	ABCG2	54.3846	0	26	0	0.991348	FALSE	0	ABCG2	728	0.560666
2.25	0.000185525	0.444444	0.4	5	3	FALSE	SLC22A5	32.4	0	5	0	0.985955	FALSE	0	SLC22A5	12	0.466667
1.58	0.00511018	0.632911	0.685493	43	3	FALSE	MDM2	52.093	0	43	0	0.993483	FALSE	0	MDM2	738	0.526192
1.18	0.034369	0.847458	0.519835	83	3	FALSE	TP53	46.8313	0	83	0	0.997978	FALSE	0	TP53	4198	0.473044
1.29	0.0170139	0.775194	0.58672	71	2	FALSE	EGFR	49.662	0	71	0	0.996742	FALSE	0	EGFR	2622	0.49662
1.57	0.00863279	0.636943	0.698782	43	2	FALSE	CAV1	55.2093	0	43	0	0.993596	FALSE	0	CAV1	1524	0.552093
1.85	0.00071925	0.540541	0.803922	18	3	FALSE	TOP1	51.3889	0	18	0	0.990449	FALSE	0	TOP1	108	0.529782
1.82	0.00145827	0.549451	0.683983	22	3	FALSE	BCL2	51.4545	0	22	0	0.990787	FALSE	0	BCL2	168	0.535985
1.11	0.0430959	0.900901	0.4857	89	2	FALSE	AKT1	45.3483	0	89	0	0.998764	FALSE	0	AKT1	5088	0.453483
1.38	0.00895812	0.724638	0.631336	63	3	FALSE	CCND1	51.0317	0	63	0	0.99573	FALSE	0	CCND1	1714	0.515472
1.18	0.028417	0.847458	0.527552	82	2	FALSE	MAPK3	47.2561	0	82	0	0.997978	FALSE	0	MAPK3	3758	0.472561
1.46	0.00525127	0.684932	0.69899	55	3	FALSE	BCL2L1	54	0	55	0	0.994831	FALSE	0	BCL2L1	1082	0.545455
1.53	0.00384473	0.653595	0.705674	48	3	FALSE	AR	53.4792	0	48	0	0.994045	FALSE	0	AR	780	0.540194
1.72	0.000671639	0.581395	0.852217	29	3	FALSE	GJA1	62.5172	0	29	0	0.99191	FALSE	0	GJA1	152	0.631487
1.27	0.0147446	0.787402	0.599778	74	3	FALSE	STAT3	50.3784	0	74	0	0.996966	FALSE	0	STAT3	2578	0.508873
1.23	0.017051	0.813008	0.571429	78	3	FALSE	CASP3	49.1026	0	78	0	0.997416	FALSE	0	CASP3	2984	0.495985
1.78	0.000527931	0.561798	0.794466	23	3	FALSE	SLC2A4	58.3478	0	23	0	0.991236	FALSE	0	SLC2A4	110	0.589372
1.51	0.00474113	0.662252	0.702041	50	3	FALSE	KDR	54.98	0	50	0	0.99427	FALSE	0	KDR	882	0.555354
1.18	0.0213824	0.847458	0.551641	82	2	FALSE	VEGFA	48.2683	0	82	0	0.997978	FALSE	0	VEGFA	3542	0.482683
1.67	0.00116818	0.598802	0.784314	34	3	FALSE	IGF2	57.0294	0	34	0	0.992472	FALSE	0	IGF2	254	0.576055
1.44	0.00824101	0.694444	0.635965	57	3	FALSE	ERBB2	51.1579	0	57	0	0.995056	FALSE	0	ERBB2	1428	0.516746
1.53	0.00553379	0.653595	0.765957	48	3	FALSE	SPP1	57.3333	0	48	0	0.994045	FALSE	0	SPP1	798	0.579125
1.33	0.0102204	0.75188	0.654083	68	3	FALSE	CXCL8	52.3529	0	68	0	0.996292	FALSE	0	CXCL8	1846	0.528818
1.41	0.0149929	0.70922	0.653419	59	2	FALSE	PPARG	52.6441	0	59	0	0.995393	FALSE	0	PPARG	2494	0.526441
1.7	0.00240224	0.588235	0.8	31	3	FALSE	NFE2L2	61.1935	0	31	0	0.992135	FALSE	0	NFE2L2	344	0.618117
1.19	0.025715	0.840336	0.546914	81	2	FALSE	JUN	48.1358	0	81	0	0.997865	FALSE	0	JUN	3476	0.481358
1.65	0.00106503	0.606061	0.820635	36	3	FALSE	PGR	58.8333	0	36	0	0.992697	FALSE	0	PGR	254	0.594276
1.31	0.0131061	0.763359	0.592133	70	3	FALSE	MYC	49.8143	0	70	0	0.996517	FALSE	0	MYC	2320	0.503175
1.29	0.0130612	0.775194	0.610865	71	2	FALSE	EGF	50.8873	0	71	0	0.996742	FALSE	0	EGF	2364	0.508873
1.59	0.00261425	0.628931	0.760976	41	2	FALSE	ADIPOQ	55.6341	0	41	0	0.993371	FALSE	0	ADIPOQ	508	0.556341
1.43	0.00393873	0.699301	0.741228	57	2	FALSE	MMP2	56.1579	0	57	0	0.995169	FALSE	0	MMP2	986	0.561579
1.49	0.00326443	0.671141	0.759216	51	2	FALSE	SERPINE1	56.451	0	51	0	0.994494	FALSE	0	SERPINE1	814	0.56451
1.57	0.00591319	0.636943	0.769556	44	3	FALSE	MPO	55.5227	0	44	0	0.993596	FALSE	0	MPO	788	0.560836
1.35	0.00861313	0.740741	0.663942	65	2	FALSE	CCL2	52.2923	0	65	0	0.996067	FALSE	0	CCL2	1732	0.522923
1.51	0.00226004	0.662252	0.79451	51	3	FALSE	IL2	57.8235	0	51	0	0.99427	FALSE	0	IL2	568	0.590036
1.49	0.00244919	0.671141	0.785822	52	3	FALSE	IFNG	57.2115	0	52	0	0.994494	FALSE	0	IFNG	622	0.577894
1.45	0.00650452	0.689655	0.72987	56	3	FALSE	IL4	55.2679	0	56	0	0.994944	FALSE	0	IL4	1292	0.558261
1.58	0.00304947	0.632911	0.751938	43	3	FALSE	NR3C1	58.093	0	43	0	0.993483	FALSE	0	NR3C1	476	0.586798
1.58	0.00273193	0.632911	0.777003	42	2	FALSE	CRP	55.4286	0	42	0	0.993483	FALSE	0	CRP	568	0.554286
1.33	0.0117837	0.75188	0.629579	67	2	FALSE	IL1B	50.8657	0	67	0	0.996292	FALSE	0	IL1B	2090	0.508657
1.42	0.00499991	0.704225	0.727768	58	2	FALSE	ICAM1	55.1207	0	58	0	0.995281	FALSE	0	ICAM1	1166	0.551207
1.88	0.00623895	0.531915	0.67033	14	3	FALSE	HMGCR	48.7857	0	14	0	0.990112	FALSE	0	HMGCR	924	0.497813
1.5	0.00297091	0.666667	0.773061	50	2	FALSE	VCAM1	56.06	0	50	0	0.994382	FALSE	0	VCAM1	762	0.5606
1.47	0.00677106	0.680272	0.672714	53	2	FALSE	NOS3	52.4906	0	53	0	0.994719	FALSE	0	NOS3	1176	0.524906
1.55	0.0043528	0.645161	0.748485	45	2	FALSE	NOS2	55.8444	0	45	0	0.99382	FALSE	0	NOS2	726	0.558444
1.64	0.000939329	0.609756	0.85064	38	3	FALSE	SELE	57.0526	0	38	0	0.992809	FALSE	0	SELE	248	0.58217
1.29	0.0149254	0.775194	0.619718	72	3	FALSE	PTGS2	51.0972	0	72	0	0.996742	FALSE	0	PTGS2	2478	0.516134
1.74	0.000581034	0.574713	0.834758	27	3	FALSE	PTPN1	62.9259	0	27	0	0.991685	FALSE	0	PTPN1	132	0.635615
1.31	0.0117931	0.763359	0.641091	69	2	FALSE	MMP9	51.8841	0	69	0	0.996517	FALSE	0	MMP9	2184	0.518841
1.5	0.00679475	0.666667	0.713725	51	3	FALSE	EDN1	55.1765	0	51	0	0.994382	FALSE	0	EDN1	926	0.557338
1.71	0.000637398	0.584795	0.82069	30	3	FALSE	IGFBP3	58.9333	0	30	0	0.992022	FALSE	0	IGFBP3	160	0.595286
1.26	0.0138849	0.793651	0.599408	74	2	FALSE	MAPK8	50.3243	0	74	0	0.997079	FALSE	0	MAPK8	2476	0.503243
1.77	0.000645212	0.564972	0.86166	23	2	FALSE	CYP19A1	62.0435	0	23	0	0.991348	FALSE	0	CYP19A1	102	0.620435
1.75	0.00392313	0.571429	0.67	25	2	FALSE	PPARA	53.6	0	25	0	0.991573	FALSE	0	PPARA	732	0.54101
1.19	0.0215221	0.840336	0.554012	81	2	FALSE	IL6	48.2469	0	81	0	0.997865	FALSE	0	IL6	3480	0.482469
1.76	0.0144946	0.568182	0.756923	26	3	FALSE	LDLR	55.8077	0	26	0	0.991461	FALSE	0	LDLR	2100	0.569466
1.36	0.00986436	0.735294	0.68006	64	2	FALSE	IL10	53.2812	0	64	0	0.995955	FALSE	0	IL10	1932	0.532813
1.19	0.0278921	0.840336	0.545988	81	2	FALSE	TNF	47.9259	0	81	0	0.997865	FALSE	0	TNF	3988	0.479259
1.84	0.00102237	0.543478	0.772059	17	3	FALSE	ADRB2	58.7647	0	17	0	0.990562	FALSE	0	ADRB2	108	0.593583
1.4	0.00789942	0.714286	0.669945	61	3	FALSE	FOS	53.5574	0	61	0	0.995506	FALSE	0	FOS	1310	0.540984
2.02	0.00017942	0.49505	0.4	6	3	FALSE	CHRM1	43.6667	0	6	0	0.988539	FALSE	0	CHRM1	22	0.478022
1.3	0.0154183	0.769231	0.603219	71	3	FALSE	MAPK1	50.5352	0	71	0	0.996629	FALSE	0	MAPK1	2470	0.510457
1.54	0.0030814	0.649351	0.741906	47	3	FALSE	NFKBIA	55.8936	0	47	0	0.993933	FALSE	0	NFKBIA	632	0.564582
1.54	0.00136787	0.649351	0.834413	47	3	FALSE	TGFB1	60	0	47	0	0.993933	FALSE	0	TGFB1	394	0.606061
1.4	0.00775292	0.714286	0.663934	61	3	FALSE	MAPK14	53.2459	0	61	0	0.995506	FALSE	0	MAPK14	1386	0.537837
1.67	0.00136972	0.598802	0.828571	35	3	FALSE	IRF1	58.5429	0	35	0	0.992472	FALSE	0	IRF1	264	0.597376
1.71	0.000691787	0.584795	0.849462	31	3	FALSE	HSPB1	62.5484	0	31	0	0.992022	FALSE	0	HSPB1	148	0.638249
1.83	3.28367e-05	0.546448	0.973684	20	3	FALSE	ERBB3	66.3	0	20	0	0.990674	FALSE	0	ERBB3	10	0.683505
1.69	0.00360717	0.591716	0.737903	32	3	FALSE	SOD1	57.375	0	32	0	0.992247	FALSE	0	SOD1	496	0.579545
1.74	0.000755153	0.574713	0.852217	29	3	FALSE	CCNA2	57.2069	0	29	0	0.991685	FALSE	0	CCNA2	156	0.589762
1.56	0.00934263	0.641026	0.665962	44	2	FALSE	APP	54.8182	0	44	0	0.993708	FALSE	0	APP	1024	0.548182
1.85	7.9986e-05	0.540541	0.948529	17	3	FALSE	BAX	63	0	17	0	0.990449	FALSE	0	BAX	22	0.642857
1.88	0.000251571	0.531915	0.830882	17	3	FALSE	NPM1	54.4706	0	17	0	0.990112	FALSE	0	NPM1	46	0.573375
1.61	0.00178142	0.621118	0.836585	41	3	FALSE	CXCL10	58.0488	0	41	0	0.993146	FALSE	0	CXCL10	308	0.592334
1.49	0.00502438	0.671141	0.701742	53	3	FALSE	CASP8	54.2264	0	53	0	0.994494	FALSE	0	CASP8	968	0.553331
1.94	0.000482005	0.515464	0.711111	10	3	FALSE	PIK3CG	61.1	0	10	0	0.989438	FALSE	0	PIK3CG	58	0.642105
1.5	0.00408511	0.666667	0.737255	51	3	FALSE	STAT1	56.2353	0	51	0	0.994382	FALSE	0	STAT1	736	0.568033
1.95	7.63418e-05	0.512821	0.777778	9	3	FALSE	DRD2	53.8889	0	9	0	0.989326	FALSE	0	DRD2	18	0.561343
1.67	0.00172491	0.598802	0.778151	35	3	FALSE	PARP1	56.3714	0	35	0	0.992472	FALSE	0	PARP1	376	0.575219
1.58	0.00210844	0.632911	0.788483	43	3	FALSE	MCL1	57.4186	0	43	0	0.993483	FALSE	0	MCL1	492	0.579986
1.75	0.000463733	0.571429	0.880342	27	3	FALSE	CASP7	57.3333	0	27	0	0.991573	FALSE	0	CASP7	108	0.585034
1.82	0.000530959	0.549451	0.794737	20	3	FALSE	CHUK	58.55	0	20	0	0.990787	FALSE	0	CHUK	108	0.597449
1.61	0.00248319	0.621118	0.807317	41	3	FALSE	CD40LG	58.3902	0	41	0	0.993146	FALSE	0	CD40LG	438	0.595819
1.77	0.00110831	0.564972	0.905797	24	3	FALSE	ALOX5	64.9583	0	24	0	0.991348	FALSE	0	ALOX5	200	0.656145
1.77	0.00119231	0.564972	0.749288	27	3	FALSE	CDK1	50.5556	0	27	0	0.991348	FALSE	0	CDK1	196	0.52662
1.42	0.00986926	0.704225	0.672706	59	3	FALSE	RELA	53.5254	0	59	0	0.995281	FALSE	0	RELA	1362	0.540661
1.57	0.00334433	0.636943	0.727273	45	3	FALSE	CDKN1A	54.4889	0	45	0	0.993596	FALSE	0	CDKN1A	626	0.556009
1.68	0.00128026	0.595238	0.84492	34	3	FALSE	CXCL2	57.0588	0	34	0	0.99236	FALSE	0	CXCL2	196	0.582233
1.74	0.000734793	0.574713	0.81746	28	3	FALSE	IKBKB	59.5714	0	28	0	0.991685	FALSE	0	IKBKB	172	0.607872
1.55	0.00223396	0.645161	0.773913	46	3	FALSE	HIF1A	58.2826	0	46	0	0.99382	FALSE	0	HIF1A	514	0.588713
1.94	1.47253e-05	0.515464	0.955556	10	3	FALSE	DUOX2	66	0	10	0	0.989438	FALSE	0	DUOX2	4	0.6875
2.12	0	0.471698	1	5	3	FALSE	ALOX5AP	59.4	0	5	0	0.987416	FALSE	0	ALOX5AP	0	0.715663
2.01	1.46972e-05	0.497512	0.904762	7	3	FALSE	LYZ	60.1429	0	7	0	0.988652	FALSE	0	LYZ	4	0.653727
1.81	0.000643319	0.552486	0.853755	23	3	FALSE	CXCL11	54.0435	0	23	0	0.990899	FALSE	0	CXCL11	82	0.562953
1.86	0.000274761	0.537634	0.878947	20	3	FALSE	CHEK2	51.65	0	20	0	0.990337	FALSE	0	CHEK2	50	0.549468
1.8	0.000863582	0.555556	0.688312	22	3	FALSE	PRKCA	55.4545	0	22	0	0.991011	FALSE	0	PRKCA	174	0.565863
1.88	1.17845e-05	0.531915	0.986928	18	3	FALSE	THBD	58.9444	0	18	0	0.990112	FALSE	0	THBD	4	0.627069
1.72	0.000715728	0.581395	0.856855	32	3	FALSE	IL1A	55.8125	0	32	0	0.99191	FALSE	0	IL1A	144	0.58138
2.05	2.36426e-05	0.487805	0.7	5	4	FALSE	GSTM1	47.6	0	5	0	0.988202	FALSE	0	GSTM1	6	0.523077
2.7	0	0.37037	1	2	4	FALSE	SOAT1	20	0	2	0	0.980899	FALSE	0	SOAT1	0	0.689655
