# Supplementary material for: Integrated Network Pharmacology and Lipidomics to Reveal the Inhibitory Effect of Qingfei Oral Liquid on Excessive Autophagy in RSV-Induced Lung Inflammation
Source: Front Pharmacol. 2021 Dec 1;12:777689. doi: 10.3389/fphar.2021.777689 (PMC8672039; doi:10.3389/fphar.2021.777689)
Supplement: Supplementary file 6 [file DataSheet2.xlsx]

## Sheet: Table S1
Table S1 Information of active compounds in the fingerprinting analysis of QF.
No.	Compound name	Formula	Adduct	RT (STD)	RT (QF)	M/Z	ppm
1	(+)-Catechin	C15H14O6	[M+H]+	5.26	5.27	289.071	2.278
2	Luteolin	C15H10O6	[M+H]+	11.58	11.72	285.039	3.749
3	Quercetin	C15H10O7	[M+H]+	11.75	11.73	301.034	2.306
4	Naringenin	C15H12O5	[M+H]+	13.26	13.24	271.06	2.558
5	Kaempferol	C15H10O6	[M+H]+	13.56	13.74	285.039	2.171
6	Tanshinone IIA	C19H18O3	[M-H]-	25.7	25.71	295.133	4.079
Abbreviations: QF Qingfei oral liquid; RT retention time; M/Z mass-to-charge ratio; STD standard.

## Sheet: Table S2
Table S2 Information of all active ingredients screened in QF.
No.	Mol ID	Molecular Name	OB (%)	DL	Herbs
1	MOL000492	(+)-catechin	54.83	0.24	Mahuang, Xingren, Quanshen, Huzhang
2	MOL007214	(+)-Leucocyanidin	37.61	0.27	Mahuang
3	MOL007132	(2R)-3-(3,4-dihydroxyphenyl)-2-[(Z)-3-(3,4-dihydroxyphenyl)acryloyl]oxy-propionic acid	109.38	0.35	Danshen
4	MOL007155	(6S)-6-(hydroxymethyl)-1,6-dimethyl-8,9-dihydro-7H-naphtho[8,7-g]benzofuran-10,11-dione	65.26	0.45	Danshen
5	MOL007150	(6S)-6-hydroxy-1-methyl-6-methylol-8,9-dihydro-7H-naphtho[8,7-g]benzofuran-10,11-quinone	75.39	0.46	Danshen
6	MOL007070	(6S,7R)-6,7-dihydroxy-1,6-dimethyl-8,9-dihydro-7H-naphtho[8,7-g]benzofuran-10,11-dione	41.31	0.45	Danshen
7	MOL002372	(6Z,10E,14E,18E)-2,6,10,15,19,23-hexamethyltetracosa-2,6,10,14,18,22-hexaene	33.55	0.42	Xingren
8	MOL007048	(E)-3-[2-(3,4-dihydroxyphenyl)-7-hydroxy-benzofuran-4-yl]acrylic acid	48.24	0.31	Danshen
9	MOL007140	(Z)-3-[2-[(E)-2-(3,4-dihydroxyphenyl)vinyl]-3,4-dihydroxy-phenyl]acrylic acid	88.54	0.26	Danshen
10	MOL013177	[(6R,7S)-8,8-dimethyl-7-(3-methylbut-2-enoyloxy)-2-oxo-6,7-dihydropyrano[5,6-g]chromen-6-yl] 3-methylbut-2-enoate	48.73	0.68	Zihuaqianhu
11	MOL001601	1,2,5,6-tetrahydrotanshinone	38.75	0.36	Danshen
12	MOL002211	11,14-eicosadienoic acid	39.99	0.2	Xingren, Tinglizi
13	MOL007127	1-methyl-8,9-dihydro-7H-naphtho[5,6-g]benzofuran-6,10,11-trione	34.72	0.37	Danshen
14	MOL007050	2-(4-hydroxy-3-methoxyphenyl)-5-(3-hydroxypropyl)-7-methoxy-3-benzofurancarboxaldehyde	62.78	0.4	Danshen
15	MOL001755	24-Ethylcholest-4-en-3-one	36.08	0.76	Mahuang
16	MOL007041	2-isopropyl-8-methylphenanthrene-3,4-dione	40.86	0.23	Danshen
17	MOL012800	3,5,7-trihydroxy-2-(3-hydroxyphenyl)chromone	59.71	0.24	Sangbaipi
18	MOL007059	3-beta-Hydroxymethyllenetanshiquinone	32.16	0.41	Danshen
19	MOL007045	3α-hydroxytanshinoneⅡa	44.93	0.44	Danshen
20	MOL007049	4-methylenemiltirone	34.35	0.23	Danshen
21	MOL007036	5,6-dihydroxy-7-isopropyl-1,1-dimethyl-2,3-dihydrophenanthren-4-one	33.77	0.29	Danshen
22	MOL013103	532-16-1	46.57	0.44	Zihuaqianhu
23	MOL013281	6,8-Dihydroxy-7-methoxyxanthone	35.83	0.21	Huzhang
24	MOL007051	6-o-syringyl-8-o-acetyl shanzhiside methyl ester	46.69	0.71	Danshen
25	MOL012686	7-methoxy-5,4'-dihydroxyflavanonol	51.72	0.26	Sangbaipi
26	MOL001941	Ammidin	34.55	0.22	Zihuaqianhu
27	MOL002776	Baicalin	40.12	0.75	Danshen
28	MOL000358	beta-sitosterol	36.91	0.75	Mahuang, Tinglizi, Sangbaipi, Zihuaqianhu, Quanshen, Huzhang
29	MOL007107	C09092	36.07	0.25	Danshen
30	MOL005043	campest-5-en-3beta-ol	37.58	0.71	Mahuang, Sangbaipi
31	MOL000953	CLR	37.87	0.68	Xingren
32	MOL007088	cryptotanshinone	52.34	0.4	Danshen
33	MOL009653	Cycloeucalenol	39.73	0.79	Sangbaipi
34	MOL012689	cyclomulberrochromene	36.79	0.87	Sangbaipi
35	MOL003908	Cynotoxin	99.94	0.78	Tinglizi
36	MOL007082	Danshenol A	56.97	0.52	Danshen
37	MOL007081	Danshenol B	57.95	0.56	Danshen
38	MOL007094	danshenspiroketallactone	50.43	0.31	Danshen
39	MOL007093	dan-shexinkum d	38.88	0.55	Danshen
40	MOL013077	Decursin	39.27	0.38	Zihuaqianhu
41	MOL002651	Dehydrotanshinone II A	43.76	0.4	Danshen
42	MOL004798	delphinidin	40.63	0.28	Mahuang
43	MOL007098	deoxyneocryptotanshinone	49.4	0.29	Danshen
44	MOL000569	digallate	61.85	0.26	Danshen
45	MOL003927	Dihomolinolenic acid	44.11	0.2	Tinglizi
46	MOL007100	dihydrotanshinlactone	38.68	0.32	Danshen
47	MOL007101	dihydrotanshinoneⅠ	45.04	0.36	Danshen
48	MOL010922	Diisooctyl succinate	31.62	0.23	Xingren
49	MOL012681	Dimethyl (methylenedi-4,1-phenylene)biscarbamate	50.84	0.26	Sangbaipi
50	MOL002881	Diosmetin	31.14	0.27	Mahuang
51	MOL001002	ellagic acid	43.06	0.43	Quanshen
52	MOL007105	epidanshenspiroketallactone	68.27	0.31	Danshen
53	MOL005190	eriodictyol	71.79	0.24	Mahuang
54	MOL003907	erysimoside	65.45	0.23	Tinglizi
55	MOL010921	estrone	53.56	0.32	Xingren
56	MOL003909	evobioside	44.25	0.24	Tinglizi
57	MOL007058	formyltanshinone	73.44	0.42	Danshen
58	MOL000554	gallic acid-3-O-(6'-O-galloyl)-glucoside	30.25	0.67	Sangbaipi
59	MOL005573	Genkwanin	37.13	0.24	Mahuang
60	MOL004908	Glabridin	53.25	0.47	Xingren
61	MOL004912	Glabrone	52.51	0.5	Sangbaipi
62	MOL002311	Glycyrol	90.78	0.67	Xingren
63	MOL005030	gondoic acid	30.7	0.2	Xingren
64	MOL000296	hederagenin	36.91	0.75	Tinglizi
65	MOL002823	Herbacetin	36.07	0.27	Mahuang
66	MOL003758	Iristectorigenin (9CI)	71.55	0.34	Sangbaipi
67	MOL007108	isocryptotanshi-none	54.98	0.39	Danshen
68	MOL001942	isoimperatorin	45.46	0.23	Zihuaqianhu, Danshen
69	MOL000354	isorhamnetin	49.6	0.31	Tinglizi
70	MOL007111	Isotanshinone II	49.92	0.4	Danshen
71	MOL000422	kaempferol	41.88	0.24	Mahuang, Tinglizi, Sangbaipi
72	MOL003905	K-STROPHANTHOSIDE	70.65	0.22	Tinglizi
73	MOL003906	K-STROPHANTHOSIDE_qt	30.8	0.78	Tinglizi
74	MOL012692	kuwanon D	31.09	0.8	Sangbaipi
75	MOL010788	leucopelargonidin	57.97	0.24	Mahuang
76	MOL004841	Licochalcone B	76.76	0.19	Xingren
77	MOL004903	liquiritin	65.69	0.74	Xingren
78	MOL012922	l-SPD	87.35	0.54	Xingren
79	MOL000006	luteolin	36.16	0.25	Mahuang, Huzhang, Danshen
80	MOL007207	Machiline	79.64	0.24	Xingren
81	MOL000211	Mairin	55.38	0.78	Xingren
82	MOL001494	Mandenol	42	0.19	Mahuang
83	MOL007115	manool	45.04	0.2	Danshen
84	MOL007061	Methylenetanshinquinone	37.07	0.36	Danshen
85	MOL007118	microstegiol	39.61	0.28	Danshen
86	MOL007119	miltionone Ⅰ	49.68	0.32	Danshen
87	MOL007120	miltionone Ⅱ	71.03	0.44	Danshen
88	MOL007121	miltipolone	36.56	0.37	Danshen
89	MOL007122	Miltirone	38.76	0.25	Danshen
90	MOL007123	miltirone Ⅱ	44.95	0.24	Danshen
91	MOL012714	Moracin A	64.39	0.23	Sangbaipi
92	MOL003856	Moracin B	55.85	0.23	Sangbaipi
93	MOL003857	Moracin C	82.13	0.29	Sangbaipi
94	MOL003858	Moracin D	60.93	0.38	Sangbaipi
95	MOL003860	Moracin F	53.81	0.23	Sangbaipi
96	MOL012717	moracin M-6,3'-di-O-β-D-glucopyranoside	37.81	0.74	Sangbaipi
97	MOL012719	moracin O	62.33	0.44	Sangbaipi
98	MOL012726	mulberrofuran G	92.19	0.24	Sangbaipi
99	MOL012735	mulberroside C_qt	71.39	0.46	Sangbaipi
100	MOL004328	naringenin	59.29	0.21	Mahuang
101	MOL007125	neocryptotanshinone	52.49	0.32	Danshen
102	MOL007124	neocryptotanshinone ii	39.46	0.23	Danshen
103	MOL004792	nodakenin	57.12	0.69	Zihuaqianhu
104	MOL007149	NSC 122421	34.49	0.28	Danshen
105	MOL000069	Palmitic Acid	─	─	Jiangcan
106	MOL005842	Pectolinarigenin	41.17	0.3	Mahuang
107	MOL001004	pelargonidin	37.99	0.21	Sangbaipi
108	MOL005017	Phaseol	78.77	0.58	Xingren
109	MOL002259	Physciondiglucoside	41.65	0.63	Huzhang
110	MOL013287	Physovenine	106.21	0.19	Huzhang
111	MOL013288	Picralinal	58.01	0.75	Huzhang
112	MOL001771	poriferast-5-en-3beta-ol	36.91	0.75	Mahuang, Quanshen, Danshen
113	MOL001659	Poriferasterol	43.83	0.76	Danshen
114	MOL007130	prolithospermic acid	64.37	0.31	Danshen
115	MOL007063	przewalskin a	37.11	0.65	Danshen
116	MOL007064	przewalskin b	110.32	0.44	Danshen
117	MOL007068	Przewaquinone B	62.24	0.41	Danshen
118	MOL007069	przewaquinone c	55.74	0.4	Danshen
119	MOL007152	Przewaquinone E	42.85	0.45	Danshen
120	MOL007071	przewaquinone f	40.31	0.46	Danshen
121	MOL000098	quercetin	46.43	0.28	Mahuang, Tinglizi, Sangbaipi, Huzhang
122	MOL010489	Resivit	30.84	0.27	Mahuang
123	MOL012743	resveratrol-3,4'-di-O-β-D-glucopyranoside	35.08	0.76	Sangbaipi
124	MOL002268	rhein	47.07	0.28	Huzhang
125	MOL007141	salvianolic acid g	45.56	0.61	Danshen
126	MOL007142	salvianolic acid j	43.38	0.72	Danshen
127	MOL007085	Salvilenone	30.38	0.38	Danshen
128	MOL007143	salvilenone Ⅰ	32.43	0.23	Danshen
129	MOL007145	salviolone	31.72	0.24	Danshen
130	MOL012749	sanggenone B	115.44	0.3	Sangbaipi
131	MOL012753	sanggenone F	62.42	0.54	Sangbaipi
132	MOL007077	sclareol	43.67	0.21	Danshen
133	MOL002514	Sexangularetin	62.86	0.3	Sangbaipi
134	MOL000359	sitosterol	36.91	0.75	Xingren, Zihuaqianhu
135	MOL004355	Spinasterol	42.98	0.76	Xingren
136	MOL000449	Stigmasterol	43.83	0.76	Mahuang, Xingren
137	MOL002222	sugiol	36.11	0.28	Danshen
138	MOL001506	Supraene	33.55	0.42	Mahuang
139	MOL007079	tanshinaldehyde	52.47	0.45	Danshen
140	MOL007151	Tanshindiol B	42.67	0.45	Danshen
141	MOL007156	tanshinone Ⅵ	45.64	0.3	Danshen
142	MOL007154	tanshinone iia	49.89	0.4	Danshen
143	MOL004576	taxifolin	57.84	0.27	Mahuang
144	MOL002280	Torachrysone-8-O-beta-D-(6'-oxayl)-glucoside	43.02	0.74	Huzhang
145	MOL011319	Truflex OBP	43.74	0.24	Mahuang
146	MOL001420	ZINC04073977	38	0.76	Quanshen
147	MOL003410	Ziziphin_qt	66.95	0.62	Xingren
148	MOL006824	α-amyrin	39.51	0.76	Danshen
Abbreviations: OB oral bioactivity; DL drug likeness; QF Qingfei oral liquid

## Sheet: Table S3
Table S3 Information of significant metabolites conversely expressed among the three groups.
Differential Metabolites	RT (min)	M/Z	Adduct	Formula	FC	FDR	FC	FDR
					Model / Control (median)	Model vs. Control	QF / Model (median)	QF vs. Model
CAR 18:0	2.729	428.374	[M]+	C25H50NO4	1.4842	＜0.05	0.66831	＜0.05
CAR 20:4	1.376	448.343	[M]+	C27H46NO4	0.024337	＜0.01	7.6049	＜0.01
Cer 34:2;2O|Cer 18:2;2O/16:0	6.357	536.504	[M+H]+	C34H65NO3	12.903	＜0.01	0.44484	＜0.01
Cer 36:1;2O|Cer 18:1;2O/18:0	7.84	566.548	[M+H]+	C36H71NO3	4.1921	＜0.01	0.53015	＜0.01
Cer 36:2;2O|Cer 18:2;2O/18:0	7.168	564.533	[M+H]+	C36H69NO3	11.764	＜0.01	0.36132	＜0.01
Cer 38:1;2O|Cer 18:1;2O/20:0	8.641	594.582	[M+H]+	C38H75NO3	6.5299	＜0.01	0.6053	＜0.01
Cer 40:0;2O|Cer 18:0;2O/22:0	9.683	624.631	[M+H]+	C40H81NO3	1.7467	＜0.01	0.60231	＜0.01
Cer 42:0;2O|Cer 18:0;2O/24:0	10.383	652.662	[M+H]+	C42H85NO3	2.9412	＜0.01	0.67361	＜0.01
Cer 42:2;2O|Cer 18:0;2O/24:2	9.018	648.633	[M+H]+	C42H81NO3	28.438	＜0.01	0.4589	＜0.01
Cer 42:3;2O|Cer 18:2;2O/24:1	8.766	646.608	[M+H]+	C42H79NO3	41.385	＜0.01	0.50895	＜0.01
DAG 30:0	7.697	563.465	[M+Na]+	C33H64O5	3.11682	＜0.01	0.741946	＜0.01
DAG 30:5	5.715	553.392	[M+Na]+	C33H54O5	2.18737	＜0.01	0.817151	＜0.05
DAG 32:0	8.493	591.494	[M+Na]+	C35H68O5	3.81349	＜0.01	0.800919	＜0.01
DAG 34:0|DG 16:0_18:0	9.272	614.568	[M+NH4]+	C37H72O5	4.66283	＜0.01	0.815647	＜0.05
DAG 34:0|DG 17:0_17:0	9.27	619.525	[M+Na]+	C37H72O5	4.39311	＜0.01	0.831383	＜0.05
DAG 34:1	8.574	617.511	[M+Na]+	C37H70O5	1.63655	＜0.05	0.777641	＜0.01
DAG 36:0	10.002	647.561	[M+Na]+	C39H76O5	5.48014	＜0.01	0.817903	＜0.05
DAG 36:1	9.34	645.542	[M+Na]+	C39H74O5	2.0022	＜0.05	0.791073	＜0.05
DAG 40:2	10.276	699.593	[M+Na]+	C43H80O5	13.0892	＜0.01	0.815037	＜0.05
Hex2Cer 34:1;2O|Hex2Cer 18:1;2O/16:0	6.055	862.629	[M+H]+	C46H87NO13	7.8831	＜0.01	0.3802	＜0.01
LPC 18:0	2.596	546.354	[M+Na]+	C26H54NO7P	1.9039	＜0.01	0.70081	＜0.05
LPC 18:2/0:0	1.294	520.34	[M+H]+	C26H50NO7P	0.16497	＜0.01	2.9685	＜0.01
LPC 20:4	1.185	544.337	[M+H]+	C28H50NO7P	0.16787	＜0.01	8.1291	＜0.01
LPC 22:6	1.131	568.336	[M+H]+	C30H50NO7P	0.068093	＜0.01	13.186	＜0.01
LPC 28:7	1.791	650.4	[M+H]+	C36H60NO7P	9.0245	＜0.01	0.30253	＜0.01
LPC O-16:1	1.855	480.344	[M+H]+	C24H50NO6P	2.7005	＜0.01	0.33611	＜0.01
LPE 16:0	1.65	454.293	[M+H]+	C21H44NO7P	2.578	＜0.01	0.5067	＜0.01
LPE 18:1	1.688	480.309	[M+H]+	C23H46NO7P	4.2609	＜0.01	0.25578	＜0.01
LPE 18:2	1.259	478.294	[M+H]+	C23H44NO7P	2.4428	＜0.01	0.18031	＜0.01
LPE O-18:1	3.069	466.327	[M+H]+	C23H48NO6P	2.564	＜0.01	0.35139	＜0.01
LPE O-18:2	2.148	464.314	[M+H]+	C23H46NO6P	1.8877	＜0.05	0.46255	＜0.05
LPE O-20:1	4.082	494.362	[M+H]+	C25H52NO6P	2.6093	＜0.01	0.32581	＜0.01
NAE 16:0	1.368	300.29	[M+H]+	C18H37NO2	1.9834	＜0.01	0.6279	＜0.01
NAE 18:0	3.72	328.32	[M+H]+	C20H41NO2	18.629	＜0.01	0.35644	＜0.01
NAE 18:3	1.32	322.273	[M+H]+	C20H35NO2	25.83	＜0.01	0.33351	＜0.01
NAE 22:6	2.018	372.286	[M+H]+	C24H37NO2	15.777	＜0.01	0.24785	＜0.05
PC 32:3	5.163	728.521	[M+H]+	C40H74NO8P	0.02874	＜0.01	4.8736	＜0.01
PC 34:3	5.941	756.557	[M+H]+	C42H78NO8P	0.47335	＜0.05	3.4052	＜0.01
PC 34:4	5.221	754.54	[M+H]+	C42H76NO8P	0.024768	＜0.01	5.6574	＜0.01
PC 34:5	1.39	752.517	[M+H]+	C42H74NO8P	0.43848	＜0.01	92.726	＜0.01
PC 36:3	6.088	784.588	[M+H]+	C44H82NO8P	0.054389	＜0.01	10.832	＜0.01
PC 36:4	5.868	804.55	[M+Na]+	C44H80NO8P	0.0033443	＜0.01	6.9699	＜0.01
PC 36:4|PC 16:0_20:4	5.894	782.569	[M+H]+	C44H80NO8P	0.005759	＜0.01	7.7703	＜0.01
PC 36:4|PC 18:2_18:2	5.517	782.57	[M+H]+	C44H80NO8P	0.00031763	＜0.01	43.855	＜0.01
PC 36:5	5.449	780.55	[M+H]+	C44H78NO8P	0.078928	＜0.01	4.48	＜0.01
PC 36:6	5.398	778.537	[M+H]+	C44H76NO8P	0.39486	＜0.01	2.9891	＜0.01
PC 38:3	6.759	812.618	[M+H]+	C46H86NO8P	0.58272	＜0.01	2.2089	＜0.01
PC 38:4|PC 18:0_20:4	6.494	810.601	[M+H]+	C46H84NO8P	0.0071496	＜0.01	4.8354	＜0.01
PC 38:6	5.431	806.568	[M+H]+	C46H80NO8P	0.3531	＜0.01	1.8775	＜0.05
PC 38:7	3.837	804.543	[M+H]+	C46H78NO8P	0.56555	＜0.01	2.8834	＜0.05
PC 40:8	5.634	830.571	[M+H]+	C48H80NO8P	0.091374	＜0.01	19.037	＜0.01
PC 40:9	3.588	828.544	[M+H]+	C48H78NO8P	21.943	＜0.01	0.1407	＜0.05
PC 42:1	9.072	872.712	[M+H]+	C50H98NO8P	0.080165	＜0.01	1.598	＜0.05
PC 42:8	6.206	858.603	[M+H]+	C50H84NO8P	0.027323	＜0.01	17.558	＜0.01
PC 44:12	5.357	878.572	[M+H]+	C52H80NO8P	0.27543	＜0.01	4.6849	＜0.01
PC O-32:1	6.181	718.574	[M+H]+	C40H80NO7P	0.044608	＜0.01	4.1832	＜0.01
PC O-32:2	6.487	716.57	[M+H]+	C40H78NO7P	16.625	＜0.01	0.71161	＜0.05
PC O-32:6	1.397	708.485	[M+H]+	C40H70NO7P	0.48914	＜0.05	95.733	＜0.01
PC O-40:5	7.239	822.639	[M+H]+	C48H88NO7P	0.3578	＜0.05	9.1985	＜0.01
PC O-40:6	6.74	820.615	[M+H]+	C48H86NO7P	0.068184	＜0.01	12.842	＜0.01
PC O-40:7	6.533	818.604	[M+H]+	C48H84NO7P	0.13125	＜0.01	14.179	＜0.01
PC O-40:8	6.46	816.587	[M+H]+	C48H82NO7P	0.23929	＜0.01	3.9849	＜0.05
PC O-40:9	4.349	814.564	[M+H]+	C48H80NO7P	9.2477	＜0.01	0.50561	＜0.05
PC O-42:10	5.171	840.573	[M+H]+	C50H82NO7P	4.6753	＜0.01	0.31577	＜0.01
PE 34:3	5.606	714.506	[M+H]+	C39H72NO8P	0.024686	＜0.01	8.3614	＜0.01
PE 36:2|PE 18:0_18:2	6.729	744.556	[M+H]+	C41H78NO8P	0.13972	＜0.01	1.6671	＜0.01
PE 38:3	7.534	770.564	[M+H]+	C43H80NO8P	0.46638	＜0.01	2.3965	＜0.01
PE 38:4|PE 18:0_20:4	6.589	768.549	[M+H]+	C43H78NO8P	0.022072	＜0.01	2.4988	＜0.05
PE 38:7	5.29	762.502	[M+H]+	C43H72NO8P	0.035044	＜0.01	4.3847	＜0.01
PE 38:7|PE 16:1_22:6	5.978	762.503	[M+H]+	C43H72NO8P	0.024895	＜0.01	3.6976	＜0.01
PE 40:4	7.146	818.57	[M+Na]+	C45H82NO8P	0.071386	＜0.01	2.5689	＜0.05
PE 40:6|PE 18:0_22:6	6.454	792.557	[M+H]+	C45H78NO8P	0.038881	＜0.01	1.8203	＜0.01
PE P-36:2|PE P-18:1_18:1	6.999	728.557	[M+H]+	C41H78NO7P	0.0080821	＜0.01	4.0374	＜0.05
PE P-38:2|PE P-18:1_20:1	7.637	756.589	[M+H]+	C43H82NO7P	0.0075779	＜0.01	7.1313	＜0.05
PE P-38:5|PE P-18:1_20:4	6.401	750.545	[M+H]+	C43H76NO7P	0.013948	＜0.01	17.022	＜0.05
PE P-40:6|PE P-18:1_22:5	6.841	776.553	[M+H]+	C45H78NO7P	0.0076716	＜0.01	12.668	＜0.01
PE P-40:7|PE P-18:1_22:6	6.661	774.544	[M+H]+	C45H76NO7P	0.20993	＜0.01	13.047	＜0.01
PE P-40:8|PE P-18:2_22:6	6.145	772.526	[M+H]+	C45H74NO7P	0.00798	＜0.01	6.4579	＜0.01
PG 34:2|PG 16:0_18:2	5.821	764.543	[M+NH4]+	C40H75O10P	0.35933	＜0.01	1.9111	＜0.01
PG 36:3	5.988	790.549	[M+NH4]+	C42H77O10P	0.044466	＜0.01	2.0874	＜0.01
PG 36:4|PG 16:0_20:4	5.363	788.541	[M+NH4]+	C42H75O10P	0.011323	＜0.01	4.4908	＜0.01
PG 38:4	6.422	816.575	[M+NH4]+	C44H79O10P	0.2276	＜0.01	2.798	＜0.05
PG 38:5	5.752	814.555	[M+NH4]+	C44H77O10P	0.57645	＜0.05	0.45061	＜0.05
PI 38:3	5.929	906.608	[M+NH4]+	C47H85O13P	0.019584	＜0.01	8.7151	＜0.05
PI 38:5	5.199	902.575	[M+NH4]+	C47H81O13P	0.0074161	＜0.01	18.7	＜0.01
PS 36:1	7.453	790.551	[M+H]+	C42H80NO10P	0.68061	＜0.05	1.6468	＜0.01
PS 38:6	5.095	808.512	[M+H]+	C44H74NO10P	0.0019536	＜0.01	36.277	＜0.05
PS 40:6|PS 18:0_22:6	5.553	836.54	[M+H]+	C46H78NO10P	0.00020294	＜0.01	6.0694	＜0.01
SM 42:0;2O|SM 23:0;2O/19:0	9.346	817.716	[M+H]+	C47H97N2O6P	20.946	＜0.01	0.72695	＜0.05
TG 46:2|TG 14:0_14:1_18:1	10.592	797.659	[M+Na]+	C49H90O6	0.0046951	＜0.01	4.1716	＜0.01
TG 52:6|TG 16:0_18:3_18:3	11.649	868.738	[M+NH4]+	C55H94O6	0.020141	＜0.01	3.3919	＜0.05
TG 54:6|TG 18:1_18:2_18:3	10.821	896.763	[M+NH4]+	C57H98O6	0.11248	＜0.01	1.5934	＜0.01
TG 54:7|TG 18:2_18:2_18:3	11.538	894.756	[M+NH4]+	C57H96O6	0.23519	＜0.01	1.4158	＜0.01
TG 56:5|TG 18:0_18:1_20:4	11.881	926.811	[M+NH4]+	C59H104O6	0.12373	＜0.01	2.0201	＜0.05
TG 56:8|TG 18:2_18:2_20:4	10.679	920.767	[M+NH4]+	C59H98O6	0.0071182	＜0.01	2.5639	＜0.05
TG 58:4|TG 18:1_22:1_18:2	12.355	956.865	[M+NH4]+	C61H110O6	0.025477	＜0.01	2.4089	＜0.05
TG 58:6|TG 18:0_18:1_22:5	11.849	952.831	[M+NH4]+	C61H106O6	0.017808	＜0.01	3.9223	＜0.05
Abbreviations: RT retention time; M/Z mass-to-charge ratio; FC fold change; FDR false discovery rate.
